# Supplementary material for: Temperature Significantly Affects the Plaquing and Adsorption Efficiencies of Listeria Phages
Source: Front Microbiol. 2016 May 3;7:631. doi: 10.3389/fmicb.2016.00631 (PMC4853374; doi:10.3389/fmicb.2016.00631)
Supplement: Supplementary file 1 [file Data_Sheet_1.ZIP]

Archive with 14 entries (12 files):
- script and data/data_01225016.Rdata
- script and data/master.R
- script and data/original data/
- script and data/original data/adsorption_assay.csv
- script and data/original data/adsorption_assay_mutants.csv
- script and data/original data/p70like_temp_EOP_dk_01-25-2016.csv
- script and data/original data/twort_temp_eop_dk_01-25-2016.csv
- script and data/reshaped data/
- script and data/reshaped data/adsorption.csv
- script and data/reshaped data/adsorption_mutants.csv
- script and data/reshaped data/eop_lp026.csv
- script and data/reshaped data/eop_lp037.csv
- script and data/reshaped data/eop_lp048.csv
- script and data/reshaped data/eop_lp125.csv
