# Supplementary material for: Temperature Significantly Affects the Plaquing and Adsorption Efficiencies of Listeria Phages
Source: Front Microbiol. 2016 May 3;7:631. doi: 10.3389/fmicb.2016.00631 (PMC4853374; doi:10.3389/fmicb.2016.00631)
Supplement: Supplementary file 1 [file Data_Sheet_1.ZIP › script and data/master.R]

# If necessary, please nstall the lsmeans package with the command
# 'install.packages("lsmeans")' before running the script.
#
# Four models for efficiency of plaquing - one for each of LP026, LP037, LP048,
# and LP125
#
# Four models for adsorption efficiency - LP048 and LP125 with non-mutants, and
# LP048 and LP125 with mutants:
library(lsmeans)
load("data_01225016.Rdata")

######
## LP048 efficiency of plaquing
######

m_eop_lp048 <- lm(relative_value ~ bio_rep +
                  strain*temp,
                data=eop_lp048)
m_eop_lp048_lsm <- lsmeans(m_eop_lp048, pairwise ~ strain + temp)
cld(m_eop_lp048_lsm,Letters=letters)
anova(m_eop_lp048)

######
## LP125 efficiency of plaquing
######

m_eop_lp125 <- lm(relative_value ~ bio_rep +
                  strain*temp,
                data=eop_lp125)
m_eop_lp125_lsm <- lsmeans(m_eop_lp125, pairwise ~ strain + temp)
cld(m_eop_lp125_lsm,Letters=letters)
anova(m_eop_lp125)

######
## LP026 efficiency of plaquing
######

m_eop_lp026 <- lm(relative_value ~ bio_rep +
                  strain*temp,
                data=eop_lp026)
m_eop_lp026_lsm <- lsmeans(m_eop_lp026, pairwise ~ strain + temp)
cld(m_eop_lp026_lsm,Letters=letters)
anova(m_eop_lp026)

######
## LP037 efficiency of plaquing
######

m_eop_lp037 <- lm(relative_value ~ bio_rep +
                  strain*temp,
                data=eop_lp037)
m_eop_lp037_lsm <- lsmeans(m_eop_lp037, pairwise ~ strain + temp)
cld(m_eop_lp037_lsm,Letters=letters)
anova(m_eop_lp037)

######
## LP048 adsorption efficiency
######

m_ae_lp048 <- lm(log_reduction ~
                        bio_rep +
                        strain*temp,
                      data=adsorption[adsorption$phage == "LP_048",])
m_ae_lp048_lsm <- lsmeans(m_ae_lp048, pairwise ~ strain + temp)
cld(m_ae_lp048_lsm)

######
## LP125 adsorption efficiency
######

m_ae_lp125 <- lm(log_reduction ~
                bio_rep +
                strain*temp,
              data=adsorption[adsorption$phage == "LP_125",])
m_ae_lp125_lsm <- lsmeans(m_ae_lp125, pairwise ~ strain + temp)
cld(m_ae_lp125_lsm)

######
## LP048 adsorption efficiency with mutants
######

m_ae_lp048_mutants <- lm(log_reduction ~
                        bio_rep +
                        strain*temp,
                      data=adsorption_mutants[adsorption_mutants$phage == "LP_048",])
m_ae_lp048_mutants_lsm <- lsmeans(m_ae_lp048_mutants, pairwise ~ strain + temp)
cld(m_ae_lp048_mutants_lsm)

######
## LP125 adsorption efficiency with mutants
######

m_ae_lp125_mutants <- lm(log_reduction ~
                        bio_rep +
                        strain*temp,
                      data=adsorption_mutants[adsorption_mutants$phage == "LP_125",])
m_ae_lp125_mutants_lsm <- lsmeans(m_ae_lp125_mutants, pairwise ~ strain + temp)
cld(m_ae_lp125_mutants_lsm)

######
## Pairwise comparisons for strain:temp effect in adsorption assay
######

coef_list <- list()
for( i in unique(adsorption$strain) ) {
  adsorption$strain <- relevel(adsorption$strain,ref=i)
  m_temp <- lm(log_reduction ~ bio_rep + strain*temp, data=adsorption[adsorption$phage == "LP_125",])
  temp <- summary(m_temp)$coefficients
  # pare down to just p-values of interactions
  temp <- temp[grepl(":temp37",row.names(temp)),4]
  coef_list[[i]] <- data.frame(cbind(comp=gsub("strain(.+):temp37","\\1",names(temp)),
                                     ref=rep(i,length(temp)),
                                     p=temp))
}
coef_frame <- do.call("rbind",coef_list)
coef_frame$p <- as.numeric(as.character(coef_frame$p))
coef_frame <- coef_frame[as.character(coef_frame$comp) < as.character(coef_frame$ref),]
coef_frame$p.adj <- p.adjust(coef_frame$p)

######
## Pairwise comparisons for strain:temp effect in adsorption assay with mutants
######

coef_list_mutants <- list()
for( i in unique(adsorption_mutants$strain) ) {
  adsorption_mutants$strain <- relevel(adsorption_mutants$strain,ref=i)
  m_temp <- lm(log_reduction ~ bio_rep + strain*temp, data=adsorption_mutants[adsorption_mutants$phage == "LP_125",])
  temp <- summary(m_temp)$coefficients
  # pare down to just p-values of interactions
  temp <- temp[grepl(":temp37",row.names(temp)),4]
  coef_list_mutants[[i]] <- data.frame(cbind(comp=gsub("strain(.+):temp37","\\1",names(temp)),
                                     ref=rep(i,length(temp)),
                                     p=temp))
}
coef_frame_mutants <- do.call("rbind",coef_list_mutants)
coef_frame_mutants$p <- as.numeric(as.character(coef_frame_mutants$p))
coef_frame_mutants <- coef_frame_mutants[as.character(coef_frame_mutants$comp) < as.character(coef_frame_mutants$ref),]
coef_frame_mutants$p.adj <- p.adjust(coef_frame_mutants$p)
