# Supplementary material for: Temperature Significantly Affects the Plaquing and Adsorption Efficiencies of Listeria Phages
Source: Front Microbiol. 2016 May 3;7:631. doi: 10.3389/fmicb.2016.00631 (PMC4853374; doi:10.3389/fmicb.2016.00631)
Supplement: Supplementary file 1 [file Data_Sheet_1.ZIP › script and data/original data/p70like_temp_EOP_dk_01-25-2016.csv]

	ID	phage	strain	temp	pfu_count	dilution	bio_rep	tech_rep	date	experiment
1	1	LP-037	FSL J1-208	37	0	2	1	1	9/10/13	P70like_temp_EOP
2	2	LP-037	FSL J1-208	30	17	5	1	1	9/10/13	P70like_temp_EOP
3	3	LP-037	FSL J1-208	25	13	6	1	1	9/10/13	P70like_temp_EOP
4	4	LP-037	FSL J1-208	21	11	6	1	1	9/10/13	P70like_temp_EOP
5	5	LP-037	FSL J1-208	16	13	6	1	1	9/10/13	P70like_temp_EOP
6	6	LP-037	FSL J1-208	6.5	8	6	1	1	9/10/13	P70like_temp_EOP
7	7	LP-037	FSL B2-294	37	0	2	1	1	9/10/13	P70like_temp_EOP
8	8	LP-037	FSL B2-294	30	10	5	1	1	9/10/13	P70like_temp_EOP
9	9	LP-037	FSL B2-294	25	12	6	1	1	9/10/13	P70like_temp_EOP
10	10	LP-037	FSL B2-294	21	9	6	1	1	9/10/13	P70like_temp_EOP
11	11	LP-037	FSL B2-294	16	12	6	1	1	9/10/13	P70like_temp_EOP
12	12	LP-037	FSL B2-294	6.5	8	6	1	1	9/10/13	P70like_temp_EOP
13	13	LP-037	10403S	37	0	2	1	1	9/10/13	P70like_temp_EOP
14	14	LP-037	10403S	30	9	4	1	1	9/10/13	P70like_temp_EOP
15	15	LP-037	10403S	25	7	5	1	1	9/10/13	P70like_temp_EOP
16	16	LP-037	10403S	21	12	5	1	1	9/10/13	P70like_temp_EOP
17	17	LP-037	10403S	16	18	5	1	1	9/10/13	P70like_temp_EOP
18	18	LP-037	10403S	6.5	20	5	1	1	9/10/13	P70like_temp_EOP
19	19	LP-037	FSL J1-208	37	0	2	2	1	10/12/13	P70like_temp_EOP
20	20	LP-037	FSL J1-208	30	8	5	2	1	10/12/13	P70like_temp_EOP
21	21	LP-037	FSL J1-208	25	7	6	2	1	10/12/13	P70like_temp_EOP
22	22	LP-037	FSL J1-208	21	9	6	2	1	10/12/13	P70like_temp_EOP
23	23	LP-037	FSL J1-208	16	10	6	2	1	10/12/13	P70like_temp_EOP
24	24	LP-037	FSL J1-208	6.5	8	6	2	1	10/12/13	P70like_temp_EOP
25	25	LP-037	FSL B2-294	37	0	2	2	1	10/12/13	P70like_temp_EOP
26	26	LP-037	FSL B2-294	30	7	5	2	1	10/12/13	P70like_temp_EOP
27	27	LP-037	FSL B2-294	25	5	6	2	1	10/12/13	P70like_temp_EOP
28	28	LP-037	FSL B2-294	21	6	6	2	1	10/12/13	P70like_temp_EOP
29	29	LP-037	FSL B2-294	16	9	6	2	1	10/12/13	P70like_temp_EOP
30	30	LP-037	FSL B2-294	6.5	10	6	2	1	10/12/13	P70like_temp_EOP
31	31	LP-037	10403S	37	0	2	2	1	10/12/13	P70like_temp_EOP
32	32	LP-037	10403S	30	4	4	2	1	10/12/13	P70like_temp_EOP
33	33	LP-037	10403S	25	5	5	2	1	10/12/13	P70like_temp_EOP
34	34	LP-037	10403S	21	9	5	2	1	10/12/13	P70like_temp_EOP
35	35	LP-037	10403S	16	12	5	2	1	10/12/13	P70like_temp_EOP
36	36	LP-037	10403S	6.5	10	5	2	1	10/12/13	P70like_temp_EOP
37	37	LP-037	FSL J1-208	37	0	2	3	1	8/27/13	P70like_temp_EOP
38	38	LP-037	FSL J1-208	30	5	5	3	1	8/27/13	P70like_temp_EOP
39	39	LP-037	FSL J1-208	25	22	5	3	1	8/27/13	P70like_temp_EOP
40	40	LP-037	FSL J1-208	21	11	6	3	1	8/27/13	P70like_temp_EOP
41	41	LP-037	FSL J1-208	16	13	6	3	1	8/27/13	P70like_temp_EOP
42	42	LP-037	FSL J1-208	6.5	12	6	3	1	8/27/13	P70like_temp_EOP
43	43	LP-037	FSL B2-294	37	0	2	3	1	8/27/13	P70like_temp_EOP
44	44	LP-037	FSL B2-294	30	10	5	3	1	8/27/13	P70like_temp_EOP
45	45	LP-037	FSL B2-294	25	20	5	3	1	8/27/13	P70like_temp_EOP
46	46	LP-037	FSL B2-294	21	9	6	3	1	8/27/13	P70like_temp_EOP
47	47	LP-037	FSL B2-294	16	12	6	3	1	8/27/13	P70like_temp_EOP
48	48	LP-037	FSL B2-294	6.5	13	6	3	1	8/27/13	P70like_temp_EOP
49	49	LP-037	10403S	37	0	2	3	1	8/27/13	P70like_temp_EOP
50	50	LP-037	10403S	30	2	5	3	1	8/27/13	P70like_temp_EOP
51	51	LP-037	10403S	25	11	5	3	1	8/27/13	P70like_temp_EOP
52	52	LP-037	10403S	21	16	5	3	1	8/27/13	P70like_temp_EOP
53	53	LP-037	10403S	16	22	5	3	1	8/27/13	P70like_temp_EOP
54	54	LP-037	10403S	6.5	8	5	3	1	8/27/13	P70like_temp_EOP
55	55	LP-026	FSL J1-208	37	0	2	1	1	1/5/14	P70like_temp_EOP
56	56	LP-026	FSL J1-208	30	11	6	1	1	1/5/14	P70like_temp_EOP
57	57	LP-026	FSL J1-208	25	20	6	1	1	1/5/14	P70like_temp_EOP
58	58	LP-026	FSL J1-208	21	5	7	1	1	1/5/14	P70like_temp_EOP
59	59	LP-026	FSL J1-208	16	6	7	1	1	1/5/14	P70like_temp_EOP
60	60	LP-026	FSL J1-208	6.5	6	7	1	1	1/5/14	P70like_temp_EOP
61	61	LP-026	FSL B2-294	37	0	2	1	1	1/5/14	P70like_temp_EOP
62	62	LP-026	FSL B2-294	30	10	6	1	1	1/5/14	P70like_temp_EOP
63	63	LP-026	FSL B2-294	25	18	6	1	1	1/5/14	P70like_temp_EOP
64	64	LP-026	FSL B2-294	21	8	7	1	1	1/5/14	P70like_temp_EOP
65	65	LP-026	FSL B2-294	16	8	7	1	1	1/5/14	P70like_temp_EOP
66	66	LP-026	FSL B2-294	6.5	26	6	1	1	1/5/14	P70like_temp_EOP
67	67	LP-026	10403S	37	0	2	1	1	1/5/14	P70like_temp_EOP
68	68	LP-026	10403S	30	46	5	1	1	1/5/14	P70like_temp_EOP
69	69	LP-026	10403S	25	14	6	1	1	1/5/14	P70like_temp_EOP
70	70	LP-026	10403S	21	11	6	1	1	1/5/14	P70like_temp_EOP
71	71	LP-026	10403S	16	6	7	1	1	1/5/14	P70like_temp_EOP
72	72	LP-026	10403S	6.5	32	5	1	1	1/5/14	P70like_temp_EOP
73	73	LP-026	FSL J1-208	37	0	2	2	1	1/6/14	P70like_temp_EOP
74	74	LP-026	FSL J1-208	30	4	6	2	1	1/6/14	P70like_temp_EOP
75	75	LP-026	FSL J1-208	25	17	6	2	1	1/6/14	P70like_temp_EOP
76	76	LP-026	FSL J1-208	21	15	6	2	1	1/6/14	P70like_temp_EOP
77	77	LP-026	FSL J1-208	16	14	6	2	1	1/6/14	P70like_temp_EOP
78	78	LP-026	FSL J1-208	6.5	21	6	2	1	1/6/14	P70like_temp_EOP
79	79	LP-026	FSL B2-294	37	0	2	2	1	1/6/14	P70like_temp_EOP
80	80	LP-026	FSL B2-294	30	6	6	2	1	1/6/14	P70like_temp_EOP
81	81	LP-026	FSL B2-294	25	15	6	2	1	1/6/14	P70like_temp_EOP
82	82	LP-026	FSL B2-294	21	13	6	2	1	1/6/14	P70like_temp_EOP
83	83	LP-026	FSL B2-294	16	7	7	2	1	1/6/14	P70like_temp_EOP
84	84	LP-026	FSL B2-294	6.5	19	6	2	1	1/6/14	P70like_temp_EOP
85	85	LP-026	10403S	37	0	2	2	1	1/6/14	P70like_temp_EOP
86	86	LP-026	10403S	30	24	5	2	1	1/6/14	P70like_temp_EOP
87	87	LP-026	10403S	25	13	6	2	1	1/6/14	P70like_temp_EOP
88	88	LP-026	10403S	21	9	6	2	1	1/6/14	P70like_temp_EOP
89	89	LP-026	10403S	16	16	6	2	1	1/6/14	P70like_temp_EOP
90	90	LP-026	10403S	6.5	38	5	2	1	1/6/14	P70like_temp_EOP
91	91	LP-026	FSL J1-208	37	0	2	3	1	11/11/13	P70like_temp_EOP
92	92	LP-026	FSL J1-208	30	24	6	3	1	11/11/13	P70like_temp_EOP
93	93	LP-026	FSL J1-208	25	18	6	3	1	11/11/13	P70like_temp_EOP
94	94	LP-026	FSL J1-208	21	28	6	3	1	11/11/13	P70like_temp_EOP
95	95	LP-026	FSL J1-208	16	7	7	3	1	11/11/13	P70like_temp_EOP
96	96	LP-026	FSL J1-208	6.5	24	6	3	1	11/11/13	P70like_temp_EOP
97	97	LP-026	FSL B2-294	37	0	2	3	1	11/11/13	P70like_temp_EOP
98	98	LP-026	FSL B2-294	30	92	5	3	1	11/11/13	P70like_temp_EOP
99	99	LP-026	FSL B2-294	25	23	6	3	1	11/11/13	P70like_temp_EOP
100	100	LP-026	FSL B2-294	21	22	6	3	1	11/11/13	P70like_temp_EOP
101	101	LP-026	FSL B2-294	16	26	6	3	1	11/11/13	P70like_temp_EOP
102	102	LP-026	FSL B2-294	6.5	16	6	3	1	11/11/13	P70like_temp_EOP
103	103	LP-026	10403S	37	0	2	3	1	11/11/13	P70like_temp_EOP
104	104	LP-026	10403S	30	77	5	3	1	11/11/13	P70like_temp_EOP
105	105	LP-026	10403S	25	65	5	3	1	11/11/13	P70like_temp_EOP
106	106	LP-026	10403S	21	20	6	3	1	11/11/13	P70like_temp_EOP
107	107	LP-026	10403S	16	27	6	3	1	11/11/13	P70like_temp_EOP
108	108	LP-026	10403S	6.5	33	5	3	1	11/11/13	P70like_temp_EOP
109	109	LP-026	FSL J1-208	37	0	2	4	1	1/10/14	P70like_temp_EOP
110	110	LP-026	FSL J1-208	30	5	6	4	1	1/10/14	P70like_temp_EOP
111	111	LP-026	FSL J1-208	25	6	7	4	1	1/10/14	P70like_temp_EOP
112	112	LP-026	FSL J1-208	21	4	7	4	1	1/10/14	P70like_temp_EOP
113	113	LP-026	FSL J1-208	16	5	7	4	1	1/10/14	P70like_temp_EOP
114	114	LP-026	FSL J1-208	6.5	14	6	4	1	1/10/14	P70like_temp_EOP
115	115	LP-026	FSL B2-294	37	0	2	4	1	1/10/14	P70like_temp_EOP
116	116	LP-026	FSL B2-294	30	3	6	4	1	1/10/14	P70like_temp_EOP
117	117	LP-026	FSL B2-294	25	4	7	4	1	1/10/14	P70like_temp_EOP
118	118	LP-026	FSL B2-294	21	6	7	4	1	1/10/14	P70like_temp_EOP
119	119	LP-026	FSL B2-294	16	6	7	4	1	1/10/14	P70like_temp_EOP
120	120	LP-026	FSL B2-294	6.5	6	7	4	1	1/10/14	P70like_temp_EOP
121	121	LP-026	10403S	37	0	2	4	1	1/10/14	P70like_temp_EOP
122	122	LP-026	10403S	30	15	5	4	1	1/10/14	P70like_temp_EOP
123	123	LP-026	10403S	25	85	5	4	1	1/10/14	P70like_temp_EOP
124	124	LP-026	10403S	21	5	6	4	1	1/10/14	P70like_temp_EOP
125	125	LP-026	10403S	16	18	6	4	1	1/10/14	P70like_temp_EOP
126	126	LP-026	10403S	6.5	45	5	4	1	1/10/14	P70like_temp_EOP
