# Supplementary material for: Temperature Significantly Affects the Plaquing and Adsorption Efficiencies of Listeria Phages
Source: Front Microbiol. 2016 May 3;7:631. doi: 10.3389/fmicb.2016.00631 (PMC4853374; doi:10.3389/fmicb.2016.00631)
Supplement: Supplementary file 1 [file Data_Sheet_1.ZIP › script and data/original data/twort_temp_eop_dk_01-25-2016.csv]

	phage	strain	temp	tech_rep_spot	tech_rep_plate	bio_rep	pfu_count	dilution	date	experiment
1	LP-048	10403S	37	1	1	1	0	4	2/16/15	twort_temp_EOP
2	LP-048	10403S	30	1	1	1	20	5	2/16/15	twort_temp_EOP
3	LP-048	10403S	25	1	1	1	20	5	2/16/15	twort_temp_EOP
4	LP-048	10403S	21	1	1	1	20	5	2/16/15	twort_temp_EOP
5	LP-048	10403S	12	1	1	1	22	5	2/16/15	twort_temp_EOP
6	LP-048	10403S	6.5	1	1	1	29	5	2/16/15	twort_temp_EOP
7	LP-048	10403S	37	2	1	1	0	4	2/16/15	twort_temp_EOP
8	LP-048	10403S	30	2	1	1	17	5	2/16/15	twort_temp_EOP
9	LP-048	10403S	25	2	1	1	32	5	2/16/15	twort_temp_EOP
10	LP-048	10403S	21	2	1	1	27	5	2/16/15	twort_temp_EOP
11	LP-048	10403S	12	2	1	1	28	5	2/16/15	twort_temp_EOP
12	LP-048	10403S	6.5	2	1	1	23	5	2/16/15	twort_temp_EOP
13	LP-048	10403S	37	3	1	1	0	4	2/16/15	twort_temp_EOP
14	LP-048	10403S	30	3	1	1	24	5	2/16/15	twort_temp_EOP
15	LP-048	10403S	25	3	1	1	20	5	2/16/15	twort_temp_EOP
16	LP-048	10403S	21	3	1	1	19	5	2/16/15	twort_temp_EOP
17	LP-048	10403S	12	3	1	1	25	5	2/16/15	twort_temp_EOP
18	LP-048	10403S	6.5	3	1	1	28	5	2/16/15	twort_temp_EOP
19	LP-048	10403S	37	1	2	1	0	4	2/16/15	twort_temp_EOP
20	LP-048	10403S	30	1	2	1	22	5	2/16/15	twort_temp_EOP
21	LP-048	10403S	25	1	2	1	19	5	2/16/15	twort_temp_EOP
22	LP-048	10403S	21	1	2	1	26	5	2/16/15	twort_temp_EOP
23	LP-048	10403S	12	1	2	1	27	5	2/16/15	twort_temp_EOP
24	LP-048	10403S	6.5	1	2	1	25	5	2/16/15	twort_temp_EOP
25	LP-048	10403S	37	2	2	1	0	4	2/16/15	twort_temp_EOP
26	LP-048	10403S	30	2	2	1	20	5	2/16/15	twort_temp_EOP
27	LP-048	10403S	25	2	2	1	17	5	2/16/15	twort_temp_EOP
28	LP-048	10403S	21	2	2	1	18	5	2/16/15	twort_temp_EOP
29	LP-048	10403S	12	2	2	1	26	5	2/16/15	twort_temp_EOP
30	LP-048	10403S	6.5	2	2	1	26	5	2/16/15	twort_temp_EOP
31	LP-048	10403S	37	3	2	1	0	4	2/16/15	twort_temp_EOP
32	LP-048	10403S	30	3	2	1	15	5	2/16/15	twort_temp_EOP
33	LP-048	10403S	25	3	2	1	16	5	2/16/15	twort_temp_EOP
34	LP-048	10403S	21	3	2	1	20	5	2/16/15	twort_temp_EOP
35	LP-048	10403S	12	3	2	1	30	5	2/16/15	twort_temp_EOP
36	LP-048	10403S	6.5	3	2	1	32	5	2/16/15	twort_temp_EOP
37	LP-048	Mack	37	1	1	1	0	2	2/16/15	twort_temp_EOP
38	LP-048	Mack	30	1	1	1	20	5	2/16/15	twort_temp_EOP
39	LP-048	Mack	25	1	1	1	22	5	2/16/15	twort_temp_EOP
40	LP-048	Mack	21	1	1	1	26	5	2/16/15	twort_temp_EOP
41	LP-048	Mack	12	1	1	1	35	5	2/16/15	twort_temp_EOP
42	LP-048	Mack	6.5	1	1	1	32	5	2/16/15	twort_temp_EOP
43	LP-048	Mack	37	2	1	1	0	2	2/16/15	twort_temp_EOP
44	LP-048	Mack	30	2	1	1	21	5	2/16/15	twort_temp_EOP
45	LP-048	Mack	25	2	1	1	28	5	2/16/15	twort_temp_EOP
46	LP-048	Mack	21	2	1	1	23	5	2/16/15	twort_temp_EOP
47	LP-048	Mack	12	2	1	1	39	5	2/16/15	twort_temp_EOP
48	LP-048	Mack	6.5	2	1	1	34	5	2/16/15	twort_temp_EOP
49	LP-048	Mack	37	3	1	1	0	2	2/16/15	twort_temp_EOP
50	LP-048	Mack	30	3	1	1	17	5	2/16/15	twort_temp_EOP
51	LP-048	Mack	25	3	1	1	20	5	2/16/15	twort_temp_EOP
52	LP-048	Mack	21	3	1	1	28	5	2/16/15	twort_temp_EOP
53	LP-048	Mack	12	3	1	1	35	5	2/16/15	twort_temp_EOP
54	LP-048	Mack	6.5	3	1	1	33	5	2/16/15	twort_temp_EOP
55	LP-048	Mack	37	1	2	1	0	2	2/16/15	twort_temp_EOP
56	LP-048	Mack	30	1	2	1	17	5	2/16/15	twort_temp_EOP
57	LP-048	Mack	25	1	2	1	23	5	2/16/15	twort_temp_EOP
58	LP-048	Mack	21	1	2	1	21	5	2/16/15	twort_temp_EOP
59	LP-048	Mack	12	1	2	1	37	5	2/16/15	twort_temp_EOP
60	LP-048	Mack	6.5	1	2	1	30	5	2/16/15	twort_temp_EOP
61	LP-048	Mack	37	2	2	1	0	2	2/16/15	twort_temp_EOP
62	LP-048	Mack	30	2	2	1	18	5	2/16/15	twort_temp_EOP
63	LP-048	Mack	25	2	2	1	24	5	2/16/15	twort_temp_EOP
64	LP-048	Mack	21	2	2	1	24	5	2/16/15	twort_temp_EOP
65	LP-048	Mack	12	2	2	1	41	5	2/16/15	twort_temp_EOP
66	LP-048	Mack	6.5	2	2	1	25	5	2/16/15	twort_temp_EOP
67	LP-048	Mack	37	3	2	1	0	2	2/16/15	twort_temp_EOP
68	LP-048	Mack	30	3	2	1	24	5	2/16/15	twort_temp_EOP
69	LP-048	Mack	25	3	2	1	21	5	2/16/15	twort_temp_EOP
70	LP-048	Mack	21	3	2	1	27	5	2/16/15	twort_temp_EOP
71	LP-048	Mack	12	3	2	1	30	5	2/16/15	twort_temp_EOP
72	LP-048	Mack	6.5	3	2	1	35	5	2/16/15	twort_temp_EOP
73	LP-048	FSL J1-208	37	1	1	1	0	2	2/16/15	twort_temp_EOP
74	LP-048	FSL J1-208	30	1	1	1	0	2	2/16/15	twort_temp_EOP
75	LP-048	FSL J1-208	25	1	1	1	0	2	2/16/15	twort_temp_EOP
76	LP-048	FSL J1-208	21	1	1	1	0	2	2/16/15	twort_temp_EOP
77	LP-048	FSL J1-208	12	1	1	1	0	2	2/16/15	twort_temp_EOP
78	LP-048	FSL J1-208	6.5	1	1	1	0	2	2/16/15	twort_temp_EOP
79	LP-048	FSL J1-208	37	2	1	1	0	2	2/16/15	twort_temp_EOP
80	LP-048	FSL J1-208	30	2	1	1	0	2	2/16/15	twort_temp_EOP
81	LP-048	FSL J1-208	25	2	1	1	0	2	2/16/15	twort_temp_EOP
82	LP-048	FSL J1-208	21	2	1	1	0	2	2/16/15	twort_temp_EOP
83	LP-048	FSL J1-208	12	2	1	1	0	2	2/16/15	twort_temp_EOP
84	LP-048	FSL J1-208	6.5	2	1	1	0	2	2/16/15	twort_temp_EOP
85	LP-048	FSL J1-208	37	3	1	1	0	2	2/16/15	twort_temp_EOP
86	LP-048	FSL J1-208	30	3	1	1	0	2	2/16/15	twort_temp_EOP
87	LP-048	FSL J1-208	25	3	1	1	0	2	2/16/15	twort_temp_EOP
88	LP-048	FSL J1-208	21	3	1	1	0	2	2/16/15	twort_temp_EOP
89	LP-048	FSL J1-208	12	3	1	1	0	2	2/16/15	twort_temp_EOP
90	LP-048	FSL J1-208	6.5	3	1	1	0	2	2/16/15	twort_temp_EOP
91	LP-048	FSL J1-208	37	1	2	1	0	2	2/16/15	twort_temp_EOP
92	LP-048	FSL J1-208	30	1	2	1	0	2	2/16/15	twort_temp_EOP
93	LP-048	FSL J1-208	25	1	2	1	0	2	2/16/15	twort_temp_EOP
94	LP-048	FSL J1-208	21	1	2	1	0	2	2/16/15	twort_temp_EOP
95	LP-048	FSL J1-208	12	1	2	1	0	2	2/16/15	twort_temp_EOP
96	LP-048	FSL J1-208	6.5	1	2	1	0	2	2/16/15	twort_temp_EOP
97	LP-048	FSL J1-208	37	2	2	1	0	2	2/16/15	twort_temp_EOP
98	LP-048	FSL J1-208	30	2	2	1	0	2	2/16/15	twort_temp_EOP
99	LP-048	FSL J1-208	25	2	2	1	0	2	2/16/15	twort_temp_EOP
100	LP-048	FSL J1-208	21	2	2	1	0	2	2/16/15	twort_temp_EOP
101	LP-048	FSL J1-208	12	2	2	1	0	2	2/16/15	twort_temp_EOP
102	LP-048	FSL J1-208	6.5	2	2	1	0	2	2/16/15	twort_temp_EOP
103	LP-048	FSL J1-208	37	3	2	1	0	2	2/16/15	twort_temp_EOP
104	LP-048	FSL J1-208	30	3	2	1	0	2	2/16/15	twort_temp_EOP
105	LP-048	FSL J1-208	25	3	2	1	0	2	2/16/15	twort_temp_EOP
106	LP-048	FSL J1-208	21	3	2	1	0	2	2/16/15	twort_temp_EOP
107	LP-048	FSL J1-208	12	3	2	1	0	2	2/16/15	twort_temp_EOP
108	LP-048	FSL J1-208	6.5	3	2	1	0	2	2/16/15	twort_temp_EOP
109	LP-048	FSL J1-175	37	1	1	1	0	2	2/16/15	twort_temp_EOP
110	LP-048	FSL J1-175	30	1	1	1	16	5	2/16/15	twort_temp_EOP
111	LP-048	FSL J1-175	25	1	1	1	23	5	2/16/15	twort_temp_EOP
112	LP-048	FSL J1-175	21	1	1	1	37	4	2/16/15	twort_temp_EOP
113	LP-048	FSL J1-175	12	1	1	1	42	4	2/16/15	twort_temp_EOP
114	LP-048	FSL J1-175	6.5	1	1	1	34	5	2/16/15	twort_temp_EOP
115	LP-048	FSL J1-175	37	2	1	1	0	2	2/16/15	twort_temp_EOP
116	LP-048	FSL J1-175	30	2	1	1	20	5	2/16/15	twort_temp_EOP
117	LP-048	FSL J1-175	25	2	1	1	20	5	2/16/15	twort_temp_EOP
118	LP-048	FSL J1-175	21	2	1	1	34	4	2/16/15	twort_temp_EOP
119	LP-048	FSL J1-175	12	2	1	1	42	4	2/16/15	twort_temp_EOP
120	LP-048	FSL J1-175	6.5	2	1	1	33	5	2/16/15	twort_temp_EOP
121	LP-048	FSL J1-175	37	3	1	1	0	2	2/16/15	twort_temp_EOP
122	LP-048	FSL J1-175	30	3	1	1	21	5	2/16/15	twort_temp_EOP
123	LP-048	FSL J1-175	25	3	1	1	20	5	2/16/15	twort_temp_EOP
124	LP-048	FSL J1-175	21	3	1	1	33	4	2/16/15	twort_temp_EOP
125	LP-048	FSL J1-175	12	3	1	1	33	4	2/16/15	twort_temp_EOP
126	LP-048	FSL J1-175	6.5	3	1	1	39	5	2/16/15	twort_temp_EOP
127	LP-048	FSL J1-175	37	1	2	1	0	2	2/16/15	twort_temp_EOP
128	LP-048	FSL J1-175	30	1	2	1	19	5	2/16/15	twort_temp_EOP
129	LP-048	FSL J1-175	25	1	2	1	15	5	2/16/15	twort_temp_EOP
130	LP-048	FSL J1-175	21	1	2	1	38	4	2/16/15	twort_temp_EOP
131	LP-048	FSL J1-175	12	1	2	1	0	4	2/16/15	twort_temp_EOP
132	LP-048	FSL J1-175	6.5	1	2	1	29	5	2/16/15	twort_temp_EOP
133	LP-048	FSL J1-175	37	2	2	1	0	2	2/16/15	twort_temp_EOP
134	LP-048	FSL J1-175	30	2	2	1	21	5	2/16/15	twort_temp_EOP
135	LP-048	FSL J1-175	25	2	2	1	12	5	2/16/15	twort_temp_EOP
136	LP-048	FSL J1-175	21	2	2	1	29	4	2/16/15	twort_temp_EOP
137	LP-048	FSL J1-175	12	2	2	1	0	4	2/16/15	twort_temp_EOP
138	LP-048	FSL J1-175	6.5	2	2	1	33	5	2/16/15	twort_temp_EOP
139	LP-048	FSL J1-175	37	3	2	1	0	2	2/16/15	twort_temp_EOP
140	LP-048	FSL J1-175	30	3	2	1	22	5	2/16/15	twort_temp_EOP
141	LP-048	FSL J1-175	25	3	2	1	14	5	2/16/15	twort_temp_EOP
142	LP-048	FSL J1-175	21	3	2	1	25	4	2/16/15	twort_temp_EOP
143	LP-048	FSL J1-175	12	3	2	1	0	4	2/16/15	twort_temp_EOP
144	LP-048	FSL J1-175	6.5	3	2	1	27	5	2/16/15	twort_temp_EOP
145	LP-048	F2365	37	1	1	1	0	2	2/16/15	twort_temp_EOP
146	LP-048	F2365	30	1	1	1	0	2	2/16/15	twort_temp_EOP
147	LP-048	F2365	25	1	1	1	0	2	2/16/15	twort_temp_EOP
148	LP-048	F2365	21	1	1	1	0	2	2/16/15	twort_temp_EOP
149	LP-048	F2365	12	1	1	1	0	2	2/16/15	twort_temp_EOP
150	LP-048	F2365	6.5	1	1	1	0	2	2/16/15	twort_temp_EOP
151	LP-048	F2365	37	2	1	1	0	2	2/16/15	twort_temp_EOP
152	LP-048	F2365	30	2	1	1	0	2	2/16/15	twort_temp_EOP
153	LP-048	F2365	25	2	1	1	0	2	2/16/15	twort_temp_EOP
154	LP-048	F2365	21	2	1	1	0	2	2/16/15	twort_temp_EOP
155	LP-048	F2365	12	2	1	1	0	2	2/16/15	twort_temp_EOP
156	LP-048	F2365	6.5	2	1	1	0	2	2/16/15	twort_temp_EOP
157	LP-048	F2365	37	3	1	1	0	2	2/16/15	twort_temp_EOP
158	LP-048	F2365	30	3	1	1	0	2	2/16/15	twort_temp_EOP
159	LP-048	F2365	25	3	1	1	0	2	2/16/15	twort_temp_EOP
160	LP-048	F2365	21	3	1	1	0	2	2/16/15	twort_temp_EOP
161	LP-048	F2365	12	3	1	1	0	2	2/16/15	twort_temp_EOP
162	LP-048	F2365	6.5	3	1	1	0	2	2/16/15	twort_temp_EOP
163	LP-048	F2365	37	1	2	1	0	2	2/16/15	twort_temp_EOP
164	LP-048	F2365	30	1	2	1	0	2	2/16/15	twort_temp_EOP
165	LP-048	F2365	25	1	2	1	0	2	2/16/15	twort_temp_EOP
166	LP-048	F2365	21	1	2	1	0	2	2/16/15	twort_temp_EOP
167	LP-048	F2365	12	1	2	1	0	2	2/16/15	twort_temp_EOP
168	LP-048	F2365	6.5	1	2	1	0	2	2/16/15	twort_temp_EOP
169	LP-048	F2365	37	2	2	1	0	2	2/16/15	twort_temp_EOP
170	LP-048	F2365	30	2	2	1	0	2	2/16/15	twort_temp_EOP
171	LP-048	F2365	25	2	2	1	0	2	2/16/15	twort_temp_EOP
172	LP-048	F2365	21	2	2	1	0	2	2/16/15	twort_temp_EOP
173	LP-048	F2365	12	2	2	1	0	2	2/16/15	twort_temp_EOP
174	LP-048	F2365	6.5	2	2	1	0	2	2/16/15	twort_temp_EOP
175	LP-048	F2365	37	3	2	1	0	2	2/16/15	twort_temp_EOP
176	LP-048	F2365	30	3	2	1	0	2	2/16/15	twort_temp_EOP
177	LP-048	F2365	25	3	2	1	0	2	2/16/15	twort_temp_EOP
178	LP-048	F2365	21	3	2	1	0	2	2/16/15	twort_temp_EOP
179	LP-048	F2365	12	3	2	1	0	2	2/16/15	twort_temp_EOP
180	LP-048	F2365	6.5	3	2	1	0	2	2/16/15	twort_temp_EOP
181	LP-048	10403S	37	1	1	2	0	4	3/31/15	twort_temp_EOP
182	LP-048	10403S	30	1	1	2	16	5	3/31/15	twort_temp_EOP
183	LP-048	10403S	25	1	1	2	22	5	3/31/15	twort_temp_EOP
184	LP-048	10403S	21	1	1	2	28	5	3/31/15	twort_temp_EOP
185	LP-048	10403S	12	1	1	2	33	5	3/31/15	twort_temp_EOP
186	LP-048	10403S	6.5	1	1	2	31	5	3/31/15	twort_temp_EOP
187	LP-048	10403S	37	2	1	2	0	4	3/31/15	twort_temp_EOP
188	LP-048	10403S	30	2	1	2	18	5	3/31/15	twort_temp_EOP
189	LP-048	10403S	25	2	1	2	22	5	3/31/15	twort_temp_EOP
190	LP-048	10403S	21	2	1	2	23	5	3/31/15	twort_temp_EOP
191	LP-048	10403S	12	2	1	2	31	5	3/31/15	twort_temp_EOP
192	LP-048	10403S	6.5	2	1	2	28	5	3/31/15	twort_temp_EOP
193	LP-048	10403S	37	3	1	2	0	4	3/31/15	twort_temp_EOP
194	LP-048	10403S	30	3	1	2	17	5	3/31/15	twort_temp_EOP
195	LP-048	10403S	25	3	1	2	21	5	3/31/15	twort_temp_EOP
196	LP-048	10403S	21	3	1	2	19	5	3/31/15	twort_temp_EOP
197	LP-048	10403S	12	3	1	2	22	5	3/31/15	twort_temp_EOP
198	LP-048	10403S	6.5	3	1	2	27	5	3/31/15	twort_temp_EOP
199	LP-048	10403S	37	1	2	2	0	4	3/31/15	twort_temp_EOP
200	LP-048	10403S	30	1	2	2	14	5	3/31/15	twort_temp_EOP
201	LP-048	10403S	25	1	2	2	18	5	3/31/15	twort_temp_EOP
202	LP-048	10403S	21	1	2	2	19	5	3/31/15	twort_temp_EOP
203	LP-048	10403S	12	1	2	2	25	5	3/31/15	twort_temp_EOP
204	LP-048	10403S	6.5	1	2	2	30	5	3/31/15	twort_temp_EOP
205	LP-048	10403S	37	2	2	2	0	4	3/31/15	twort_temp_EOP
206	LP-048	10403S	30	2	2	2	21	5	3/31/15	twort_temp_EOP
207	LP-048	10403S	25	2	2	2	21	5	3/31/15	twort_temp_EOP
208	LP-048	10403S	21	2	2	2	18	5	3/31/15	twort_temp_EOP
209	LP-048	10403S	12	2	2	2	23	5	3/31/15	twort_temp_EOP
210	LP-048	10403S	6.5	2	2	2	29	5	3/31/15	twort_temp_EOP
211	LP-048	10403S	37	3	2	2	0	4	3/31/15	twort_temp_EOP
212	LP-048	10403S	30	3	2	2	16	5	3/31/15	twort_temp_EOP
213	LP-048	10403S	25	3	2	2	17	5	3/31/15	twort_temp_EOP
214	LP-048	10403S	21	3	2	2	20	5	3/31/15	twort_temp_EOP
215	LP-048	10403S	12	3	2	2	25	5	3/31/15	twort_temp_EOP
216	LP-048	10403S	6.5	3	2	2	27	5	3/31/15	twort_temp_EOP
217	LP-048	Mack	37	1	1	2	0	2	3/31/15	twort_temp_EOP
218	LP-048	Mack	30	1	1	2	24	5	3/31/15	twort_temp_EOP
219	LP-048	Mack	25	1	1	2	25	5	3/31/15	twort_temp_EOP
220	LP-048	Mack	21	1	1	2	20	5	3/31/15	twort_temp_EOP
221	LP-048	Mack	12	1	1	2	34	5	3/31/15	twort_temp_EOP
222	LP-048	Mack	6.5	1	1	2	31	5	3/31/15	twort_temp_EOP
223	LP-048	Mack	37	2	1	2	0	2	3/31/15	twort_temp_EOP
224	LP-048	Mack	30	2	1	2	17	5	3/31/15	twort_temp_EOP
225	LP-048	Mack	25	2	1	2	29	5	3/31/15	twort_temp_EOP
226	LP-048	Mack	21	2	1	2	22	5	3/31/15	twort_temp_EOP
227	LP-048	Mack	12	2	1	2	36	5	3/31/15	twort_temp_EOP
228	LP-048	Mack	6.5	2	1	2	38	5	3/31/15	twort_temp_EOP
229	LP-048	Mack	37	3	1	2	0	2	3/31/15	twort_temp_EOP
230	LP-048	Mack	30	3	1	2	22	5	3/31/15	twort_temp_EOP
231	LP-048	Mack	25	3	1	2	24	5	3/31/15	twort_temp_EOP
232	LP-048	Mack	21	3	1	2	24	5	3/31/15	twort_temp_EOP
233	LP-048	Mack	12	3	1	2	35	5	3/31/15	twort_temp_EOP
234	LP-048	Mack	6.5	3	1	2	31	5	3/31/15	twort_temp_EOP
235	LP-048	Mack	37	1	2	2	0	2	3/31/15	twort_temp_EOP
236	LP-048	Mack	30	1	2	2	20	5	3/31/15	twort_temp_EOP
237	LP-048	Mack	25	1	2	2	26	5	3/31/15	twort_temp_EOP
238	LP-048	Mack	21	1	2	2	28	5	3/31/15	twort_temp_EOP
239	LP-048	Mack	12	1	2	2	30	5	3/31/15	twort_temp_EOP
240	LP-048	Mack	6.5	1	2	2	35	5	3/31/15	twort_temp_EOP
241	LP-048	Mack	37	2	2	2	0	2	3/31/15	twort_temp_EOP
242	LP-048	Mack	30	2	2	2	19	5	3/31/15	twort_temp_EOP
243	LP-048	Mack	25	2	2	2	27	5	3/31/15	twort_temp_EOP
244	LP-048	Mack	21	2	2	2	27	5	3/31/15	twort_temp_EOP
245	LP-048	Mack	12	2	2	2	39	5	3/31/15	twort_temp_EOP
246	LP-048	Mack	6.5	2	2	2	30	5	3/31/15	twort_temp_EOP
247	LP-048	Mack	37	3	2	2	0	2	3/31/15	twort_temp_EOP
248	LP-048	Mack	30	3	2	2	22	5	3/31/15	twort_temp_EOP
249	LP-048	Mack	25	3	2	2	21	5	3/31/15	twort_temp_EOP
250	LP-048	Mack	21	3	2	2	19	5	3/31/15	twort_temp_EOP
251	LP-048	Mack	12	3	2	2	27	5	3/31/15	twort_temp_EOP
252	LP-048	Mack	6.5	3	2	2	30	5	3/31/15	twort_temp_EOP
253	LP-048	FSL J1-208	37	1	1	2	0	2	3/31/15	twort_temp_EOP
254	LP-048	FSL J1-208	30	1	1	2	0	2	3/31/15	twort_temp_EOP
255	LP-048	FSL J1-208	25	1	1	2	0	2	3/31/15	twort_temp_EOP
256	LP-048	FSL J1-208	21	1	1	2	0	2	3/31/15	twort_temp_EOP
257	LP-048	FSL J1-208	12	1	1	2	0	2	3/31/15	twort_temp_EOP
258	LP-048	FSL J1-208	6.5	1	1	2	0	2	3/31/15	twort_temp_EOP
259	LP-048	FSL J1-208	37	2	1	2	0	2	3/31/15	twort_temp_EOP
260	LP-048	FSL J1-208	30	2	1	2	0	2	3/31/15	twort_temp_EOP
261	LP-048	FSL J1-208	25	2	1	2	0	2	3/31/15	twort_temp_EOP
262	LP-048	FSL J1-208	21	2	1	2	0	2	3/31/15	twort_temp_EOP
263	LP-048	FSL J1-208	12	2	1	2	0	2	3/31/15	twort_temp_EOP
264	LP-048	FSL J1-208	6.5	2	1	2	0	2	3/31/15	twort_temp_EOP
265	LP-048	FSL J1-208	37	3	1	2	0	2	3/31/15	twort_temp_EOP
266	LP-048	FSL J1-208	30	3	1	2	0	2	3/31/15	twort_temp_EOP
267	LP-048	FSL J1-208	25	3	1	2	0	2	3/31/15	twort_temp_EOP
268	LP-048	FSL J1-208	21	3	1	2	0	2	3/31/15	twort_temp_EOP
269	LP-048	FSL J1-208	12	3	1	2	0	2	3/31/15	twort_temp_EOP
270	LP-048	FSL J1-208	6.5	3	1	2	0	2	3/31/15	twort_temp_EOP
271	LP-048	FSL J1-208	37	1	2	2	0	2	3/31/15	twort_temp_EOP
272	LP-048	FSL J1-208	30	1	2	2	0	2	3/31/15	twort_temp_EOP
273	LP-048	FSL J1-208	25	1	2	2	0	2	3/31/15	twort_temp_EOP
274	LP-048	FSL J1-208	21	1	2	2	0	2	3/31/15	twort_temp_EOP
275	LP-048	FSL J1-208	12	1	2	2	0	2	3/31/15	twort_temp_EOP
276	LP-048	FSL J1-208	6.5	1	2	2	0	2	3/31/15	twort_temp_EOP
277	LP-048	FSL J1-208	37	2	2	2	0	2	3/31/15	twort_temp_EOP
278	LP-048	FSL J1-208	30	2	2	2	0	2	3/31/15	twort_temp_EOP
279	LP-048	FSL J1-208	25	2	2	2	0	2	3/31/15	twort_temp_EOP
280	LP-048	FSL J1-208	21	2	2	2	0	2	3/31/15	twort_temp_EOP
281	LP-048	FSL J1-208	12	2	2	2	0	2	3/31/15	twort_temp_EOP
282	LP-048	FSL J1-208	6.5	2	2	2	0	2	3/31/15	twort_temp_EOP
283	LP-048	FSL J1-208	37	3	2	2	0	2	3/31/15	twort_temp_EOP
284	LP-048	FSL J1-208	30	3	2	2	0	2	3/31/15	twort_temp_EOP
285	LP-048	FSL J1-208	25	3	2	2	0	2	3/31/15	twort_temp_EOP
286	LP-048	FSL J1-208	21	3	2	2	0	2	3/31/15	twort_temp_EOP
287	LP-048	FSL J1-208	12	3	2	2	0	2	3/31/15	twort_temp_EOP
288	LP-048	FSL J1-208	6.5	3	2	2	0	2	3/31/15	twort_temp_EOP
289	LP-048	FSL J1-175	37	1	1	2	0	2	3/31/15	twort_temp_EOP
290	LP-048	FSL J1-175	30	1	1	2	18	5	3/31/15	twort_temp_EOP
291	LP-048	FSL J1-175	25	1	1	2	25	5	3/31/15	twort_temp_EOP
292	LP-048	FSL J1-175	21	1	1	2	23	5	3/31/15	twort_temp_EOP
293	LP-048	FSL J1-175	12	1	1	2	10	5	3/31/15	twort_temp_EOP
294	LP-048	FSL J1-175	6.5	1	1	2	27	5	3/31/15	twort_temp_EOP
295	LP-048	FSL J1-175	37	2	1	2	0	2	3/31/15	twort_temp_EOP
296	LP-048	FSL J1-175	30	2	1	2	26	5	3/31/15	twort_temp_EOP
297	LP-048	FSL J1-175	25	2	1	2	18	5	3/31/15	twort_temp_EOP
298	LP-048	FSL J1-175	21	2	1	2	17	5	3/31/15	twort_temp_EOP
299	LP-048	FSL J1-175	12	2	1	2	9	5	3/31/15	twort_temp_EOP
300	LP-048	FSL J1-175	6.5	2	1	2	29	5	3/31/15	twort_temp_EOP
301	LP-048	FSL J1-175	37	3	1	2	0	2	3/31/15	twort_temp_EOP
302	LP-048	FSL J1-175	30	3	1	2	22	5	3/31/15	twort_temp_EOP
303	LP-048	FSL J1-175	25	3	1	2	21	5	3/31/15	twort_temp_EOP
304	LP-048	FSL J1-175	21	3	1	2	21	5	3/31/15	twort_temp_EOP
305	LP-048	FSL J1-175	12	3	1	2	7	5	3/31/15	twort_temp_EOP
306	LP-048	FSL J1-175	6.5	3	1	2	28	5	3/31/15	twort_temp_EOP
307	LP-048	FSL J1-175	37	1	2	2	0	2	3/31/15	twort_temp_EOP
308	LP-048	FSL J1-175	30	1	2	2	17	5	3/31/15	twort_temp_EOP
309	LP-048	FSL J1-175	25	1	2	2	26	5	3/31/15	twort_temp_EOP
310	LP-048	FSL J1-175	21	1	2	2	15	5	3/31/15	twort_temp_EOP
311	LP-048	FSL J1-175	12	1	2	2	11	5	3/31/15	twort_temp_EOP
312	LP-048	FSL J1-175	6.5	1	2	2	24	5	3/31/15	twort_temp_EOP
313	LP-048	FSL J1-175	37	2	2	2	0	2	3/31/15	twort_temp_EOP
314	LP-048	FSL J1-175	30	2	2	2	21	5	3/31/15	twort_temp_EOP
315	LP-048	FSL J1-175	25	2	2	2	25	5	3/31/15	twort_temp_EOP
316	LP-048	FSL J1-175	21	2	2	2	13	5	3/31/15	twort_temp_EOP
317	LP-048	FSL J1-175	12	2	2	2	11	5	3/31/15	twort_temp_EOP
318	LP-048	FSL J1-175	6.5	2	2	2	22	5	3/31/15	twort_temp_EOP
319	LP-048	FSL J1-175	37	3	2	2	0	2	3/31/15	twort_temp_EOP
320	LP-048	FSL J1-175	30	3	2	2	20	5	3/31/15	twort_temp_EOP
321	LP-048	FSL J1-175	25	3	2	2	19	5	3/31/15	twort_temp_EOP
322	LP-048	FSL J1-175	21	3	2	2	10	5	3/31/15	twort_temp_EOP
323	LP-048	FSL J1-175	12	3	2	2	8	5	3/31/15	twort_temp_EOP
324	LP-048	FSL J1-175	6.5	3	2	2	29	5	3/31/15	twort_temp_EOP
325	LP-048	F2365	37	1	1	2	0	2	3/31/15	twort_temp_EOP
326	LP-048	F2365	30	1	1	2	0	2	3/31/15	twort_temp_EOP
327	LP-048	F2365	25	1	1	2	0	2	3/31/15	twort_temp_EOP
328	LP-048	F2365	21	1	1	2	0	2	3/31/15	twort_temp_EOP
329	LP-048	F2365	12	1	1	2	0	2	3/31/15	twort_temp_EOP
330	LP-048	F2365	6.5	1	1	2	0	2	3/31/15	twort_temp_EOP
331	LP-048	F2365	37	2	1	2	0	2	3/31/15	twort_temp_EOP
332	LP-048	F2365	30	2	1	2	0	2	3/31/15	twort_temp_EOP
333	LP-048	F2365	25	2	1	2	0	2	3/31/15	twort_temp_EOP
334	LP-048	F2365	21	2	1	2	0	2	3/31/15	twort_temp_EOP
335	LP-048	F2365	12	2	1	2	0	2	3/31/15	twort_temp_EOP
336	LP-048	F2365	6.5	2	1	2	0	2	3/31/15	twort_temp_EOP
337	LP-048	F2365	37	3	1	2	0	2	3/31/15	twort_temp_EOP
338	LP-048	F2365	30	3	1	2	0	2	3/31/15	twort_temp_EOP
339	LP-048	F2365	25	3	1	2	0	2	3/31/15	twort_temp_EOP
340	LP-048	F2365	21	3	1	2	0	2	3/31/15	twort_temp_EOP
341	LP-048	F2365	12	3	1	2	0	2	3/31/15	twort_temp_EOP
342	LP-048	F2365	6.5	3	1	2	0	2	3/31/15	twort_temp_EOP
343	LP-048	F2365	37	1	2	2	0	2	3/31/15	twort_temp_EOP
344	LP-048	F2365	30	1	2	2	0	2	3/31/15	twort_temp_EOP
345	LP-048	F2365	25	1	2	2	0	2	3/31/15	twort_temp_EOP
346	LP-048	F2365	21	1	2	2	0	2	3/31/15	twort_temp_EOP
347	LP-048	F2365	12	1	2	2	0	2	3/31/15	twort_temp_EOP
348	LP-048	F2365	6.5	1	2	2	0	2	3/31/15	twort_temp_EOP
349	LP-048	F2365	37	2	2	2	0	2	3/31/15	twort_temp_EOP
350	LP-048	F2365	30	2	2	2	0	2	3/31/15	twort_temp_EOP
351	LP-048	F2365	25	2	2	2	0	2	3/31/15	twort_temp_EOP
352	LP-048	F2365	21	2	2	2	0	2	3/31/15	twort_temp_EOP
353	LP-048	F2365	12	2	2	2	0	2	3/31/15	twort_temp_EOP
354	LP-048	F2365	6.5	2	2	2	0	2	3/31/15	twort_temp_EOP
355	LP-048	F2365	37	3	2	2	0	2	3/31/15	twort_temp_EOP
356	LP-048	F2365	30	3	2	2	0	2	3/31/15	twort_temp_EOP
357	LP-048	F2365	25	3	2	2	0	2	3/31/15	twort_temp_EOP
358	LP-048	F2365	21	3	2	2	0	2	3/31/15	twort_temp_EOP
359	LP-048	F2365	12	3	2	2	0	2	3/31/15	twort_temp_EOP
360	LP-048	F2365	6.5	3	2	2	0	2	3/31/15	twort_temp_EOP
361	LP-048	10403S	37	1	1	3	0	4	3/26/15	twort_temp_EOP
362	LP-048	10403S	30	1	1	3	14	5	3/26/15	twort_temp_EOP
363	LP-048	10403S	25	1	1	3	25	5	3/26/15	twort_temp_EOP
364	LP-048	10403S	21	1	1	3	28	5	3/26/15	twort_temp_EOP
365	LP-048	10403S	12	1	1	3	45	5	3/26/15	twort_temp_EOP
366	LP-048	10403S	6.5	1	1	3	26	5	3/26/15	twort_temp_EOP
367	LP-048	10403S	37	2	1	3	0	4	3/26/15	twort_temp_EOP
368	LP-048	10403S	30	2	1	3	18	5	3/26/15	twort_temp_EOP
369	LP-048	10403S	25	2	1	3	33	5	3/26/15	twort_temp_EOP
370	LP-048	10403S	21	2	1	3	25	5	3/26/15	twort_temp_EOP
371	LP-048	10403S	12	2	1	3	37	5	3/26/15	twort_temp_EOP
372	LP-048	10403S	6.5	2	1	3	29	5	3/26/15	twort_temp_EOP
373	LP-048	10403S	37	3	1	3	0	4	3/26/15	twort_temp_EOP
374	LP-048	10403S	30	3	1	3	15	5	3/26/15	twort_temp_EOP
375	LP-048	10403S	25	3	1	3	29	5	3/26/15	twort_temp_EOP
376	LP-048	10403S	21	3	1	3	31	5	3/26/15	twort_temp_EOP
377	LP-048	10403S	12	3	1	3	43	5	3/26/15	twort_temp_EOP
378	LP-048	10403S	6.5	3	1	3	28	5	3/26/15	twort_temp_EOP
379	LP-048	10403S	37	1	2	3	0	4	3/26/15	twort_temp_EOP
380	LP-048	10403S	30	1	2	3	16	5	3/26/15	twort_temp_EOP
381	LP-048	10403S	25	1	2	3	24	5	3/26/15	twort_temp_EOP
382	LP-048	10403S	21	1	2	3	30	5	3/26/15	twort_temp_EOP
383	LP-048	10403S	12	1	2	3	27	5	3/26/15	twort_temp_EOP
384	LP-048	10403S	6.5	1	2	3	30	5	3/26/15	twort_temp_EOP
385	LP-048	10403S	37	2	2	3	0	4	3/26/15	twort_temp_EOP
386	LP-048	10403S	30	2	2	3	19	5	3/26/15	twort_temp_EOP
387	LP-048	10403S	25	2	2	3	22	5	3/26/15	twort_temp_EOP
388	LP-048	10403S	21	2	2	3	36	5	3/26/15	twort_temp_EOP
389	LP-048	10403S	12	2	2	3	37	5	3/26/15	twort_temp_EOP
390	LP-048	10403S	6.5	2	2	3	31	5	3/26/15	twort_temp_EOP
391	LP-048	10403S	37	3	2	3	0	4	3/26/15	twort_temp_EOP
392	LP-048	10403S	30	3	2	3	17	5	3/26/15	twort_temp_EOP
393	LP-048	10403S	25	3	2	3	27	5	3/26/15	twort_temp_EOP
394	LP-048	10403S	21	3	2	3	28	5	3/26/15	twort_temp_EOP
395	LP-048	10403S	12	3	2	3	39	5	3/26/15	twort_temp_EOP
396	LP-048	10403S	6.5	3	2	3	31	5	3/26/15	twort_temp_EOP
397	LP-048	Mack	37	1	1	3	0	2	3/26/15	twort_temp_EOP
398	LP-048	Mack	30	1	1	3	25	5	3/26/15	twort_temp_EOP
399	LP-048	Mack	25	1	1	3	33	5	3/26/15	twort_temp_EOP
400	LP-048	Mack	21	1	1	3	30	5	3/26/15	twort_temp_EOP
401	LP-048	Mack	12	1	1	3	64	5	3/26/15	twort_temp_EOP
402	LP-048	Mack	6.5	1	1	3	46	5	3/26/15	twort_temp_EOP
403	LP-048	Mack	37	2	1	3	0	2	3/26/15	twort_temp_EOP
404	LP-048	Mack	30	2	1	3	22	5	3/26/15	twort_temp_EOP
405	LP-048	Mack	25	2	1	3	38	5	3/26/15	twort_temp_EOP
406	LP-048	Mack	21	2	1	3	43	5	3/26/15	twort_temp_EOP
407	LP-048	Mack	12	2	1	3	40	5	3/26/15	twort_temp_EOP
408	LP-048	Mack	6.5	2	1	3	38	5	3/26/15	twort_temp_EOP
409	LP-048	Mack	37	3	1	3	0	2	3/26/15	twort_temp_EOP
410	LP-048	Mack	30	3	1	3	22	5	3/26/15	twort_temp_EOP
411	LP-048	Mack	25	3	1	3	25	5	3/26/15	twort_temp_EOP
412	LP-048	Mack	21	3	1	3	33	5	3/26/15	twort_temp_EOP
413	LP-048	Mack	12	3	1	3	51	5	3/26/15	twort_temp_EOP
414	LP-048	Mack	6.5	3	1	3	36	5	3/26/15	twort_temp_EOP
415	LP-048	Mack	37	1	2	3	0	2	3/26/15	twort_temp_EOP
416	LP-048	Mack	30	1	2	3	20	5	3/26/15	twort_temp_EOP
417	LP-048	Mack	25	1	2	3	30	5	3/26/15	twort_temp_EOP
418	LP-048	Mack	21	1	2	3	36	5	3/26/15	twort_temp_EOP
419	LP-048	Mack	12	1	2	3	39	5	3/26/15	twort_temp_EOP
420	LP-048	Mack	6.5	1	2	3	34	5	3/26/15	twort_temp_EOP
421	LP-048	Mack	37	2	2	3	0	2	3/26/15	twort_temp_EOP
422	LP-048	Mack	30	2	2	3	16	5	3/26/15	twort_temp_EOP
423	LP-048	Mack	25	2	2	3	24	5	3/26/15	twort_temp_EOP
424	LP-048	Mack	21	2	2	3	36	5	3/26/15	twort_temp_EOP
425	LP-048	Mack	12	2	2	3	38	5	3/26/15	twort_temp_EOP
426	LP-048	Mack	6.5	2	2	3	39	5	3/26/15	twort_temp_EOP
427	LP-048	Mack	37	3	2	3	0	2	3/26/15	twort_temp_EOP
428	LP-048	Mack	30	3	2	3	17	5	3/26/15	twort_temp_EOP
429	LP-048	Mack	25	3	2	3	24	5	3/26/15	twort_temp_EOP
430	LP-048	Mack	21	3	2	3	41	5	3/26/15	twort_temp_EOP
431	LP-048	Mack	12	3	2	3	34	5	3/26/15	twort_temp_EOP
432	LP-048	Mack	6.5	3	2	3	33	5	3/26/15	twort_temp_EOP
433	LP-048	FSL J1-208	37	1	1	3	0	2	3/26/15	twort_temp_EOP
434	LP-048	FSL J1-208	30	1	1	3	0	2	3/26/15	twort_temp_EOP
435	LP-048	FSL J1-208	25	1	1	3	0	2	3/26/15	twort_temp_EOP
436	LP-048	FSL J1-208	21	1	1	3	0	2	3/26/15	twort_temp_EOP
437	LP-048	FSL J1-208	12	1	1	3	0	2	3/26/15	twort_temp_EOP
438	LP-048	FSL J1-208	6.5	1	1	3	0	2	3/26/15	twort_temp_EOP
439	LP-048	FSL J1-208	37	2	1	3	0	2	3/26/15	twort_temp_EOP
440	LP-048	FSL J1-208	30	2	1	3	0	2	3/26/15	twort_temp_EOP
441	LP-048	FSL J1-208	25	2	1	3	0	2	3/26/15	twort_temp_EOP
442	LP-048	FSL J1-208	21	2	1	3	0	2	3/26/15	twort_temp_EOP
443	LP-048	FSL J1-208	12	2	1	3	0	2	3/26/15	twort_temp_EOP
444	LP-048	FSL J1-208	6.5	2	1	3	0	2	3/26/15	twort_temp_EOP
445	LP-048	FSL J1-208	37	3	1	3	0	2	3/26/15	twort_temp_EOP
446	LP-048	FSL J1-208	30	3	1	3	0	2	3/26/15	twort_temp_EOP
447	LP-048	FSL J1-208	25	3	1	3	0	2	3/26/15	twort_temp_EOP
448	LP-048	FSL J1-208	21	3	1	3	0	2	3/26/15	twort_temp_EOP
449	LP-048	FSL J1-208	12	3	1	3	0	2	3/26/15	twort_temp_EOP
450	LP-048	FSL J1-208	6.5	3	1	3	0	2	3/26/15	twort_temp_EOP
451	LP-048	FSL J1-208	37	1	2	3	0	2	3/26/15	twort_temp_EOP
452	LP-048	FSL J1-208	30	1	2	3	0	2	3/26/15	twort_temp_EOP
453	LP-048	FSL J1-208	25	1	2	3	0	2	3/26/15	twort_temp_EOP
454	LP-048	FSL J1-208	21	1	2	3	0	2	3/26/15	twort_temp_EOP
455	LP-048	FSL J1-208	12	1	2	3	0	2	3/26/15	twort_temp_EOP
456	LP-048	FSL J1-208	6.5	1	2	3	0	2	3/26/15	twort_temp_EOP
457	LP-048	FSL J1-208	37	2	2	3	0	2	3/26/15	twort_temp_EOP
458	LP-048	FSL J1-208	30	2	2	3	0	2	3/26/15	twort_temp_EOP
459	LP-048	FSL J1-208	25	2	2	3	0	2	3/26/15	twort_temp_EOP
460	LP-048	FSL J1-208	21	2	2	3	0	2	3/26/15	twort_temp_EOP
461	LP-048	FSL J1-208	12	2	2	3	0	2	3/26/15	twort_temp_EOP
462	LP-048	FSL J1-208	6.5	2	2	3	0	2	3/26/15	twort_temp_EOP
463	LP-048	FSL J1-208	37	3	2	3	0	2	3/26/15	twort_temp_EOP
464	LP-048	FSL J1-208	30	3	2	3	0	2	3/26/15	twort_temp_EOP
465	LP-048	FSL J1-208	25	3	2	3	0	2	3/26/15	twort_temp_EOP
466	LP-048	FSL J1-208	21	3	2	3	0	2	3/26/15	twort_temp_EOP
467	LP-048	FSL J1-208	12	3	2	3	0	2	3/26/15	twort_temp_EOP
468	LP-048	FSL J1-208	6.5	3	2	3	0	2	3/26/15	twort_temp_EOP
469	LP-048	FSL J1-175	37	1	1	3	0	2	3/26/15	twort_temp_EOP
470	LP-048	FSL J1-175	30	1	1	3	26	5	3/26/15	twort_temp_EOP
471	LP-048	FSL J1-175	25	1	1	3	27	5	3/26/15	twort_temp_EOP
472	LP-048	FSL J1-175	21	1	1	3	108	4	3/26/15	twort_temp_EOP
473	LP-048	FSL J1-175	12	1	1	3	105	4	3/26/15	twort_temp_EOP
474	LP-048	FSL J1-175	6.5	1	1	3	30	5	3/26/15	twort_temp_EOP
475	LP-048	FSL J1-175	37	2	1	3	0	2	3/26/15	twort_temp_EOP
476	LP-048	FSL J1-175	30	2	1	3	37	5	3/26/15	twort_temp_EOP
477	LP-048	FSL J1-175	25	2	1	3	36	5	3/26/15	twort_temp_EOP
478	LP-048	FSL J1-175	21	2	1	3	93	4	3/26/15	twort_temp_EOP
479	LP-048	FSL J1-175	12	2	1	3	90	4	3/26/15	twort_temp_EOP
480	LP-048	FSL J1-175	6.5	2	1	3	24	5	3/26/15	twort_temp_EOP
481	LP-048	FSL J1-175	37	3	1	3	0	2	3/26/15	twort_temp_EOP
482	LP-048	FSL J1-175	30	3	1	3	24	5	3/26/15	twort_temp_EOP
483	LP-048	FSL J1-175	25	3	1	3	25	5	3/26/15	twort_temp_EOP
484	LP-048	FSL J1-175	21	3	1	3	97	4	3/26/15	twort_temp_EOP
485	LP-048	FSL J1-175	12	3	1	3	108	4	3/26/15	twort_temp_EOP
486	LP-048	FSL J1-175	6.5	3	1	3	35	5	3/26/15	twort_temp_EOP
487	LP-048	FSL J1-175	37	1	2	3	0	2	3/26/15	twort_temp_EOP
488	LP-048	FSL J1-175	30	1	2	3	29	5	3/26/15	twort_temp_EOP
489	LP-048	FSL J1-175	25	1	2	3	28	5	3/26/15	twort_temp_EOP
490	LP-048	FSL J1-175	21	1	2	3	85	4	3/26/15	twort_temp_EOP
491	LP-048	FSL J1-175	12	1	2	3	88	4	3/26/15	twort_temp_EOP
492	LP-048	FSL J1-175	6.5	1	2	3	31	5	3/26/15	twort_temp_EOP
493	LP-048	FSL J1-175	37	2	2	3	0	2	3/26/15	twort_temp_EOP
494	LP-048	FSL J1-175	30	2	2	3	26	5	3/26/15	twort_temp_EOP
495	LP-048	FSL J1-175	25	2	2	3	24	5	3/26/15	twort_temp_EOP
496	LP-048	FSL J1-175	21	2	2	3	96	4	3/26/15	twort_temp_EOP
497	LP-048	FSL J1-175	12	2	2	3	90	4	3/26/15	twort_temp_EOP
498	LP-048	FSL J1-175	6.5	2	2	3	31	5	3/26/15	twort_temp_EOP
499	LP-048	FSL J1-175	37	3	2	3	0	2	3/26/15	twort_temp_EOP
500	LP-048	FSL J1-175	30	3	2	3	20	5	3/26/15	twort_temp_EOP
501	LP-048	FSL J1-175	25	3	2	3	20	5	3/26/15	twort_temp_EOP
502	LP-048	FSL J1-175	21	3	2	3	78	4	3/26/15	twort_temp_EOP
503	LP-048	FSL J1-175	12	3	2	3	95	4	3/26/15	twort_temp_EOP
504	LP-048	FSL J1-175	6.5	3	2	3	26	5	3/26/15	twort_temp_EOP
505	LP-048	F2365	37	1	1	3	0	2	3/26/15	twort_temp_EOP
506	LP-048	F2365	30	1	1	3	0	2	3/26/15	twort_temp_EOP
507	LP-048	F2365	25	1	1	3	0	2	3/26/15	twort_temp_EOP
508	LP-048	F2365	21	1	1	3	0	2	3/26/15	twort_temp_EOP
509	LP-048	F2365	12	1	1	3	0	2	3/26/15	twort_temp_EOP
510	LP-048	F2365	6.5	1	1	3	0	2	3/26/15	twort_temp_EOP
511	LP-048	F2365	37	2	1	3	0	2	3/26/15	twort_temp_EOP
512	LP-048	F2365	30	2	1	3	0	2	3/26/15	twort_temp_EOP
513	LP-048	F2365	25	2	1	3	0	2	3/26/15	twort_temp_EOP
514	LP-048	F2365	21	2	1	3	0	2	3/26/15	twort_temp_EOP
515	LP-048	F2365	12	2	1	3	0	2	3/26/15	twort_temp_EOP
516	LP-048	F2365	6.5	2	1	3	0	2	3/26/15	twort_temp_EOP
517	LP-048	F2365	37	3	1	3	0	2	3/26/15	twort_temp_EOP
518	LP-048	F2365	30	3	1	3	0	2	3/26/15	twort_temp_EOP
519	LP-048	F2365	25	3	1	3	0	2	3/26/15	twort_temp_EOP
520	LP-048	F2365	21	3	1	3	0	2	3/26/15	twort_temp_EOP
521	LP-048	F2365	12	3	1	3	0	2	3/26/15	twort_temp_EOP
522	LP-048	F2365	6.5	3	1	3	0	2	3/26/15	twort_temp_EOP
523	LP-048	F2365	37	1	2	3	0	2	3/26/15	twort_temp_EOP
524	LP-048	F2365	30	1	2	3	0	2	3/26/15	twort_temp_EOP
525	LP-048	F2365	25	1	2	3	0	2	3/26/15	twort_temp_EOP
526	LP-048	F2365	21	1	2	3	0	2	3/26/15	twort_temp_EOP
527	LP-048	F2365	12	1	2	3	0	2	3/26/15	twort_temp_EOP
528	LP-048	F2365	6.5	1	2	3	0	2	3/26/15	twort_temp_EOP
529	LP-048	F2365	37	2	2	3	0	2	3/26/15	twort_temp_EOP
530	LP-048	F2365	30	2	2	3	0	2	3/26/15	twort_temp_EOP
531	LP-048	F2365	25	2	2	3	0	2	3/26/15	twort_temp_EOP
532	LP-048	F2365	21	2	2	3	0	2	3/26/15	twort_temp_EOP
533	LP-048	F2365	12	2	2	3	0	2	3/26/15	twort_temp_EOP
534	LP-048	F2365	6.5	2	2	3	0	2	3/26/15	twort_temp_EOP
535	LP-048	F2365	37	3	2	3	0	2	3/26/15	twort_temp_EOP
536	LP-048	F2365	30	3	2	3	0	2	3/26/15	twort_temp_EOP
537	LP-048	F2365	25	3	2	3	0	2	3/26/15	twort_temp_EOP
538	LP-048	F2365	21	3	2	3	0	2	3/26/15	twort_temp_EOP
539	LP-048	F2365	12	3	2	3	0	2	3/26/15	twort_temp_EOP
540	LP-048	F2365	6.5	3	2	3	0	2	3/26/15	twort_temp_EOP
541	LP-125	10403S	37	1	1	1	0	4	2/16/15	twort_temp_EOP
542	LP-125	10403S	30	1	1	1	19	5	2/16/15	twort_temp_EOP
543	LP-125	10403S	25	1	1	1	36	5	2/16/15	twort_temp_EOP
544	LP-125	10403S	21	1	1	1	24	5	2/16/15	twort_temp_EOP
545	LP-125	10403S	12	1	1	1	27	5	2/16/15	twort_temp_EOP
546	LP-125	10403S	6.5	1	1	1	31	5	2/16/15	twort_temp_EOP
547	LP-125	10403S	37	2	1	1	0	4	2/16/15	twort_temp_EOP
548	LP-125	10403S	30	2	1	1	36	5	2/16/15	twort_temp_EOP
549	LP-125	10403S	25	2	1	1	34	5	2/16/15	twort_temp_EOP
550	LP-125	10403S	21	2	1	1	27	5	2/16/15	twort_temp_EOP
551	LP-125	10403S	12	2	1	1	29	5	2/16/15	twort_temp_EOP
552	LP-125	10403S	6.5	2	1	1	27	5	2/16/15	twort_temp_EOP
553	LP-125	10403S	37	3	1	1	0	4	2/16/15	twort_temp_EOP
554	LP-125	10403S	30	3	1	1	27	5	2/16/15	twort_temp_EOP
555	LP-125	10403S	25	3	1	1	33	5	2/16/15	twort_temp_EOP
556	LP-125	10403S	21	3	1	1	35	5	2/16/15	twort_temp_EOP
557	LP-125	10403S	12	3	1	1	30	5	2/16/15	twort_temp_EOP
558	LP-125	10403S	6.5	3	1	1	21	5	2/16/15	twort_temp_EOP
559	LP-125	10403S	37	1	2	1	0	4	2/16/15	twort_temp_EOP
560	LP-125	10403S	30	1	2	1	27	5	2/16/15	twort_temp_EOP
561	LP-125	10403S	25	1	2	1	29	5	2/16/15	twort_temp_EOP
562	LP-125	10403S	21	1	2	1	28	5	2/16/15	twort_temp_EOP
563	LP-125	10403S	12	1	2	1	34	5	2/16/15	twort_temp_EOP
564	LP-125	10403S	6.5	1	2	1	25	5	2/16/15	twort_temp_EOP
565	LP-125	10403S	37	2	2	1	0	4	2/16/15	twort_temp_EOP
566	LP-125	10403S	30	2	2	1	29	5	2/16/15	twort_temp_EOP
567	LP-125	10403S	25	2	2	1	25	5	2/16/15	twort_temp_EOP
568	LP-125	10403S	21	2	2	1	29	5	2/16/15	twort_temp_EOP
569	LP-125	10403S	12	2	2	1	27	5	2/16/15	twort_temp_EOP
570	LP-125	10403S	6.5	2	2	1	22	5	2/16/15	twort_temp_EOP
571	LP-125	10403S	37	3	2	1	0	4	2/16/15	twort_temp_EOP
572	LP-125	10403S	30	3	2	1	24	5	2/16/15	twort_temp_EOP
573	LP-125	10403S	25	3	2	1	31	5	2/16/15	twort_temp_EOP
574	LP-125	10403S	21	3	2	1	25	5	2/16/15	twort_temp_EOP
575	LP-125	10403S	12	3	2	1	32	5	2/16/15	twort_temp_EOP
576	LP-125	10403S	6.5	3	2	1	21	5	2/16/15	twort_temp_EOP
577	LP-125	Mack	37	1	1	1	0	2	2/16/15	twort_temp_EOP
578	LP-125	Mack	30	1	1	1	25	5	2/16/15	twort_temp_EOP
579	LP-125	Mack	25	1	1	1	12	5	2/16/15	twort_temp_EOP
580	LP-125	Mack	21	1	1	1	29	5	2/16/15	twort_temp_EOP
581	LP-125	Mack	12	1	1	1	40	5	2/16/15	twort_temp_EOP
582	LP-125	Mack	6.5	1	1	1	29	5	2/16/15	twort_temp_EOP
583	LP-125	Mack	37	2	1	1	0	2	2/16/15	twort_temp_EOP
584	LP-125	Mack	30	2	1	1	20	5	2/16/15	twort_temp_EOP
585	LP-125	Mack	25	2	1	1	43	5	2/16/15	twort_temp_EOP
586	LP-125	Mack	21	2	1	1	32	5	2/16/15	twort_temp_EOP
587	LP-125	Mack	12	2	1	1	31	5	2/16/15	twort_temp_EOP
588	LP-125	Mack	6.5	2	1	1	34	5	2/16/15	twort_temp_EOP
589	LP-125	Mack	37	3	1	1	0	2	2/16/15	twort_temp_EOP
590	LP-125	Mack	30	3	1	1	31	5	2/16/15	twort_temp_EOP
591	LP-125	Mack	25	3	1	1	29	5	2/16/15	twort_temp_EOP
592	LP-125	Mack	21	3	1	1	28	5	2/16/15	twort_temp_EOP
593	LP-125	Mack	12	3	1	1	32	5	2/16/15	twort_temp_EOP
594	LP-125	Mack	6.5	3	1	1	28	5	2/16/15	twort_temp_EOP
595	LP-125	Mack	37	1	2	1	0	2	2/16/15	twort_temp_EOP
596	LP-125	Mack	30	1	2	1	31	5	2/16/15	twort_temp_EOP
597	LP-125	Mack	25	1	2	1	34	5	2/16/15	twort_temp_EOP
598	LP-125	Mack	21	1	2	1	20	5	2/16/15	twort_temp_EOP
599	LP-125	Mack	12	1	2	1	29	5	2/16/15	twort_temp_EOP
600	LP-125	Mack	6.5	1	2	1	30	5	2/16/15	twort_temp_EOP
601	LP-125	Mack	37	2	2	1	0	2	2/16/15	twort_temp_EOP
602	LP-125	Mack	30	2	2	1	26	5	2/16/15	twort_temp_EOP
603	LP-125	Mack	25	2	2	1	32	5	2/16/15	twort_temp_EOP
604	LP-125	Mack	21	2	2	1	31	5	2/16/15	twort_temp_EOP
605	LP-125	Mack	12	2	2	1	32	5	2/16/15	twort_temp_EOP
606	LP-125	Mack	6.5	2	2	1	29	5	2/16/15	twort_temp_EOP
607	LP-125	Mack	37	3	2	1	0	2	2/16/15	twort_temp_EOP
608	LP-125	Mack	30	3	2	1	26	5	2/16/15	twort_temp_EOP
609	LP-125	Mack	25	3	2	1	23	5	2/16/15	twort_temp_EOP
610	LP-125	Mack	21	3	2	1	24	5	2/16/15	twort_temp_EOP
611	LP-125	Mack	12	3	2	1	25	5	2/16/15	twort_temp_EOP
612	LP-125	Mack	6.5	3	2	1	32	5	2/16/15	twort_temp_EOP
613	LP-125	FSL J1-208	37	1	1	1	0	2	2/16/15	twort_temp_EOP
614	LP-125	FSL J1-208	30	1	1	1	0	2	2/16/15	twort_temp_EOP
615	LP-125	FSL J1-208	25	1	1	1	0	2	2/16/15	twort_temp_EOP
616	LP-125	FSL J1-208	21	1	1	1	0	2	2/16/15	twort_temp_EOP
617	LP-125	FSL J1-208	12	1	1	1	0	2	2/16/15	twort_temp_EOP
618	LP-125	FSL J1-208	6.5	1	1	1	0	2	2/16/15	twort_temp_EOP
619	LP-125	FSL J1-208	37	2	1	1	0	2	2/16/15	twort_temp_EOP
620	LP-125	FSL J1-208	30	2	1	1	0	2	2/16/15	twort_temp_EOP
621	LP-125	FSL J1-208	25	2	1	1	0	2	2/16/15	twort_temp_EOP
622	LP-125	FSL J1-208	21	2	1	1	0	2	2/16/15	twort_temp_EOP
623	LP-125	FSL J1-208	12	2	1	1	0	2	2/16/15	twort_temp_EOP
624	LP-125	FSL J1-208	6.5	2	1	1	0	2	2/16/15	twort_temp_EOP
625	LP-125	FSL J1-208	37	3	1	1	0	2	2/16/15	twort_temp_EOP
626	LP-125	FSL J1-208	30	3	1	1	0	2	2/16/15	twort_temp_EOP
627	LP-125	FSL J1-208	25	3	1	1	0	2	2/16/15	twort_temp_EOP
628	LP-125	FSL J1-208	21	3	1	1	0	2	2/16/15	twort_temp_EOP
629	LP-125	FSL J1-208	12	3	1	1	0	2	2/16/15	twort_temp_EOP
630	LP-125	FSL J1-208	6.5	3	1	1	0	2	2/16/15	twort_temp_EOP
631	LP-125	FSL J1-208	37	1	2	1	0	2	2/16/15	twort_temp_EOP
632	LP-125	FSL J1-208	30	1	2	1	0	2	2/16/15	twort_temp_EOP
633	LP-125	FSL J1-208	25	1	2	1	0	2	2/16/15	twort_temp_EOP
634	LP-125	FSL J1-208	21	1	2	1	0	2	2/16/15	twort_temp_EOP
635	LP-125	FSL J1-208	12	1	2	1	0	2	2/16/15	twort_temp_EOP
636	LP-125	FSL J1-208	6.5	1	2	1	0	2	2/16/15	twort_temp_EOP
637	LP-125	FSL J1-208	37	2	2	1	0	2	2/16/15	twort_temp_EOP
638	LP-125	FSL J1-208	30	2	2	1	0	2	2/16/15	twort_temp_EOP
639	LP-125	FSL J1-208	25	2	2	1	0	2	2/16/15	twort_temp_EOP
640	LP-125	FSL J1-208	21	2	2	1	0	2	2/16/15	twort_temp_EOP
641	LP-125	FSL J1-208	12	2	2	1	0	2	2/16/15	twort_temp_EOP
642	LP-125	FSL J1-208	6.5	2	2	1	0	2	2/16/15	twort_temp_EOP
643	LP-125	FSL J1-208	37	3	2	1	0	2	2/16/15	twort_temp_EOP
644	LP-125	FSL J1-208	30	3	2	1	0	2	2/16/15	twort_temp_EOP
645	LP-125	FSL J1-208	25	3	2	1	0	2	2/16/15	twort_temp_EOP
646	LP-125	FSL J1-208	21	3	2	1	0	2	2/16/15	twort_temp_EOP
647	LP-125	FSL J1-208	12	3	2	1	0	2	2/16/15	twort_temp_EOP
648	LP-125	FSL J1-208	6.5	3	2	1	0	2	2/16/15	twort_temp_EOP
649	LP-125	FSL J1-175	37	1	1	1	0	2	2/16/15	twort_temp_EOP
650	LP-125	FSL J1-175	30	1	1	1	0	2	2/16/15	twort_temp_EOP
651	LP-125	FSL J1-175	25	1	1	1	0	2	2/16/15	twort_temp_EOP
652	LP-125	FSL J1-175	21	1	1	1	0	2	2/16/15	twort_temp_EOP
653	LP-125	FSL J1-175	12	1	1	1	0	2	2/16/15	twort_temp_EOP
654	LP-125	FSL J1-175	6.5	1	1	1	0	2	2/16/15	twort_temp_EOP
655	LP-125	FSL J1-175	37	2	1	1	0	2	2/16/15	twort_temp_EOP
656	LP-125	FSL J1-175	30	2	1	1	0	2	2/16/15	twort_temp_EOP
657	LP-125	FSL J1-175	25	2	1	1	0	2	2/16/15	twort_temp_EOP
658	LP-125	FSL J1-175	21	2	1	1	0	2	2/16/15	twort_temp_EOP
659	LP-125	FSL J1-175	12	2	1	1	0	2	2/16/15	twort_temp_EOP
660	LP-125	FSL J1-175	6.5	2	1	1	0	2	2/16/15	twort_temp_EOP
661	LP-125	FSL J1-175	37	3	1	1	0	2	2/16/15	twort_temp_EOP
662	LP-125	FSL J1-175	30	3	1	1	0	2	2/16/15	twort_temp_EOP
663	LP-125	FSL J1-175	25	3	1	1	0	2	2/16/15	twort_temp_EOP
664	LP-125	FSL J1-175	21	3	1	1	0	2	2/16/15	twort_temp_EOP
665	LP-125	FSL J1-175	12	3	1	1	0	2	2/16/15	twort_temp_EOP
666	LP-125	FSL J1-175	6.5	3	1	1	0	2	2/16/15	twort_temp_EOP
667	LP-125	FSL J1-175	37	1	2	1	0	2	2/16/15	twort_temp_EOP
668	LP-125	FSL J1-175	30	1	2	1	0	2	2/16/15	twort_temp_EOP
669	LP-125	FSL J1-175	25	1	2	1	0	2	2/16/15	twort_temp_EOP
670	LP-125	FSL J1-175	21	1	2	1	0	2	2/16/15	twort_temp_EOP
671	LP-125	FSL J1-175	12	1	2	1	0	2	2/16/15	twort_temp_EOP
672	LP-125	FSL J1-175	6.5	1	2	1	0	2	2/16/15	twort_temp_EOP
673	LP-125	FSL J1-175	37	2	2	1	0	2	2/16/15	twort_temp_EOP
674	LP-125	FSL J1-175	30	2	2	1	0	2	2/16/15	twort_temp_EOP
675	LP-125	FSL J1-175	25	2	2	1	0	2	2/16/15	twort_temp_EOP
676	LP-125	FSL J1-175	21	2	2	1	0	2	2/16/15	twort_temp_EOP
677	LP-125	FSL J1-175	12	2	2	1	0	2	2/16/15	twort_temp_EOP
678	LP-125	FSL J1-175	6.5	2	2	1	0	2	2/16/15	twort_temp_EOP
679	LP-125	FSL J1-175	37	3	2	1	0	2	2/16/15	twort_temp_EOP
680	LP-125	FSL J1-175	30	3	2	1	0	2	2/16/15	twort_temp_EOP
681	LP-125	FSL J1-175	25	3	2	1	0	2	2/16/15	twort_temp_EOP
682	LP-125	FSL J1-175	21	3	2	1	0	2	2/16/15	twort_temp_EOP
683	LP-125	FSL J1-175	12	3	2	1	0	2	2/16/15	twort_temp_EOP
684	LP-125	FSL J1-175	6.5	3	2	1	0	2	2/16/15	twort_temp_EOP
685	LP-125	F2365	37	1	1	1	0	2	2/16/15	twort_temp_EOP
686	LP-125	F2365	30	1	1	1	28	4	2/16/15	twort_temp_EOP
687	LP-125	F2365	25	1	1	1	13	5	2/16/15	twort_temp_EOP
688	LP-125	F2365	21	1	1	1	16	5	2/16/15	twort_temp_EOP
689	LP-125	F2365	12	1	1	1	9	5	2/16/15	twort_temp_EOP
690	LP-125	F2365	6.5	1	1	1	10	5	2/16/15	twort_temp_EOP
691	LP-125	F2365	37	2	1	1	0	2	2/16/15	twort_temp_EOP
692	LP-125	F2365	30	2	1	1	26	4	2/16/15	twort_temp_EOP
693	LP-125	F2365	25	2	1	1	20	5	2/16/15	twort_temp_EOP
694	LP-125	F2365	21	2	1	1	18	5	2/16/15	twort_temp_EOP
695	LP-125	F2365	12	2	1	1	14	5	2/16/15	twort_temp_EOP
696	LP-125	F2365	6.5	2	1	1	10	5	2/16/15	twort_temp_EOP
697	LP-125	F2365	37	3	1	1	0	2	2/16/15	twort_temp_EOP
698	LP-125	F2365	30	3	1	1	39	4	2/16/15	twort_temp_EOP
699	LP-125	F2365	25	3	1	1	17	5	2/16/15	twort_temp_EOP
700	LP-125	F2365	21	3	1	1	10	5	2/16/15	twort_temp_EOP
701	LP-125	F2365	12	3	1	1	10	5	2/16/15	twort_temp_EOP
702	LP-125	F2365	6.5	3	1	1	9	5	2/16/15	twort_temp_EOP
703	LP-125	F2365	37	1	2	1	0	2	2/16/15	twort_temp_EOP
704	LP-125	F2365	30	1	2	1	29	4	2/16/15	twort_temp_EOP
705	LP-125	F2365	25	1	2	1	10	5	2/16/15	twort_temp_EOP
706	LP-125	F2365	21	1	2	1	12	5	2/16/15	twort_temp_EOP
707	LP-125	F2365	6.5	1	2	1	6	5	2/16/15	twort_temp_EOP
708	LP-125	F2365	37	2	2	1	0	2	2/16/15	twort_temp_EOP
709	LP-125	F2365	30	2	2	1	33	4	2/16/15	twort_temp_EOP
710	LP-125	F2365	25	2	2	1	14	5	2/16/15	twort_temp_EOP
711	LP-125	F2365	21	2	2	1	11	5	2/16/15	twort_temp_EOP
712	LP-125	F2365	6.5	2	2	1	8	5	2/16/15	twort_temp_EOP
713	LP-125	F2365	37	3	2	1	0	2	2/16/15	twort_temp_EOP
714	LP-125	F2365	30	3	2	1	30	4	2/16/15	twort_temp_EOP
715	LP-125	F2365	25	3	2	1	16	5	2/16/15	twort_temp_EOP
716	LP-125	F2365	21	3	2	1	12	5	2/16/15	twort_temp_EOP
717	LP-125	F2365	6.5	3	2	1	11	5	2/16/15	twort_temp_EOP
718	LP-125	10403S	37	1	1	2	0	2	3/31/15	twort_temp_EOP
719	LP-125	10403S	30	1	1	2	26	5	3/31/15	twort_temp_EOP
720	LP-125	10403S	25	1	1	2	28	5	3/31/15	twort_temp_EOP
721	LP-125	10403S	21	1	1	2	30	5	3/31/15	twort_temp_EOP
722	LP-125	10403S	12	1	1	2	27	5	3/31/15	twort_temp_EOP
723	LP-125	10403S	6.5	1	1	2	25	5	3/31/15	twort_temp_EOP
724	LP-125	10403S	37	2	1	2	0	2	3/31/15	twort_temp_EOP
725	LP-125	10403S	30	2	1	2	25	5	3/31/15	twort_temp_EOP
726	LP-125	10403S	25	2	1	2	23	5	3/31/15	twort_temp_EOP
727	LP-125	10403S	21	2	1	2	31	5	3/31/15	twort_temp_EOP
728	LP-125	10403S	12	2	1	2	35	5	3/31/15	twort_temp_EOP
729	LP-125	10403S	6.5	2	1	2	36	5	3/31/15	twort_temp_EOP
730	LP-125	10403S	37	3	1	2	0	2	3/31/15	twort_temp_EOP
731	LP-125	10403S	30	3	1	2	23	5	3/31/15	twort_temp_EOP
732	LP-125	10403S	25	3	1	2	21	5	3/31/15	twort_temp_EOP
733	LP-125	10403S	21	3	1	2	25	5	3/31/15	twort_temp_EOP
734	LP-125	10403S	12	3	1	2	36	5	3/31/15	twort_temp_EOP
735	LP-125	10403S	6.5	3	1	2	30	5	3/31/15	twort_temp_EOP
736	LP-125	10403S	37	1	2	2	0	2	3/31/15	twort_temp_EOP
737	LP-125	10403S	30	1	2	2	24	5	3/31/15	twort_temp_EOP
738	LP-125	10403S	25	1	2	2	35	5	3/31/15	twort_temp_EOP
739	LP-125	10403S	21	1	2	2	26	5	3/31/15	twort_temp_EOP
740	LP-125	10403S	12	1	2	2	40	5	3/31/15	twort_temp_EOP
741	LP-125	10403S	6.5	1	2	2	27	5	3/31/15	twort_temp_EOP
742	LP-125	10403S	37	2	2	2	0	2	3/31/15	twort_temp_EOP
743	LP-125	10403S	30	2	2	2	24	5	3/31/15	twort_temp_EOP
744	LP-125	10403S	25	2	2	2	24	5	3/31/15	twort_temp_EOP
745	LP-125	10403S	21	2	2	2	27	5	3/31/15	twort_temp_EOP
746	LP-125	10403S	12	2	2	2	27	5	3/31/15	twort_temp_EOP
747	LP-125	10403S	6.5	2	2	2	31	5	3/31/15	twort_temp_EOP
748	LP-125	10403S	37	3	2	2	0	2	3/31/15	twort_temp_EOP
749	LP-125	10403S	30	3	2	2	31	5	3/31/15	twort_temp_EOP
750	LP-125	10403S	25	3	2	2	29	5	3/31/15	twort_temp_EOP
751	LP-125	10403S	21	3	2	2	27	5	3/31/15	twort_temp_EOP
752	LP-125	10403S	12	3	2	2	31	5	3/31/15	twort_temp_EOP
753	LP-125	10403S	6.5	3	2	2	37	5	3/31/15	twort_temp_EOP
754	LP-125	Mack	37	1	1	2	0	2	3/31/15	twort_temp_EOP
755	LP-125	Mack	30	1	1	2	29	5	3/31/15	twort_temp_EOP
756	LP-125	Mack	25	1	1	2	34	5	3/31/15	twort_temp_EOP
757	LP-125	Mack	21	1	1	2	24	5	3/31/15	twort_temp_EOP
758	LP-125	Mack	12	1	1	2	32	5	3/31/15	twort_temp_EOP
759	LP-125	Mack	6.5	1	1	2	40	5	3/31/15	twort_temp_EOP
760	LP-125	Mack	37	2	1	2	0	2	3/31/15	twort_temp_EOP
761	LP-125	Mack	30	2	1	2	23	5	3/31/15	twort_temp_EOP
762	LP-125	Mack	25	2	1	2	36	5	3/31/15	twort_temp_EOP
763	LP-125	Mack	21	2	1	2	39	5	3/31/15	twort_temp_EOP
764	LP-125	Mack	12	2	1	2	41	5	3/31/15	twort_temp_EOP
765	LP-125	Mack	6.5	2	1	2	26	5	3/31/15	twort_temp_EOP
766	LP-125	Mack	37	3	1	2	0	2	3/31/15	twort_temp_EOP
767	LP-125	Mack	30	3	1	2	29	5	3/31/15	twort_temp_EOP
768	LP-125	Mack	25	3	1	2	32	5	3/31/15	twort_temp_EOP
769	LP-125	Mack	21	3	1	2	25	5	3/31/15	twort_temp_EOP
770	LP-125	Mack	12	3	1	2	28	5	3/31/15	twort_temp_EOP
771	LP-125	Mack	6.5	3	1	2	29	5	3/31/15	twort_temp_EOP
772	LP-125	Mack	37	1	2	2	0	2	3/31/15	twort_temp_EOP
773	LP-125	Mack	30	1	2	2	27	5	3/31/15	twort_temp_EOP
774	LP-125	Mack	25	1	2	2	36	5	3/31/15	twort_temp_EOP
775	LP-125	Mack	21	1	2	2	26	5	3/31/15	twort_temp_EOP
776	LP-125	Mack	12	1	2	2	29	5	3/31/15	twort_temp_EOP
777	LP-125	Mack	6.5	1	2	2	29	5	3/31/15	twort_temp_EOP
778	LP-125	Mack	37	2	2	2	0	2	3/31/15	twort_temp_EOP
779	LP-125	Mack	30	2	2	2	33	5	3/31/15	twort_temp_EOP
780	LP-125	Mack	25	2	2	2	33	5	3/31/15	twort_temp_EOP
781	LP-125	Mack	21	2	2	2	30	5	3/31/15	twort_temp_EOP
782	LP-125	Mack	12	2	2	2	36	5	3/31/15	twort_temp_EOP
783	LP-125	Mack	6.5	2	2	2	30	5	3/31/15	twort_temp_EOP
784	LP-125	Mack	37	3	2	2	0	2	3/31/15	twort_temp_EOP
785	LP-125	Mack	30	3	2	2	21	5	3/31/15	twort_temp_EOP
786	LP-125	Mack	25	3	2	2	29	5	3/31/15	twort_temp_EOP
787	LP-125	Mack	21	3	2	2	31	5	3/31/15	twort_temp_EOP
788	LP-125	Mack	12	3	2	2	33	5	3/31/15	twort_temp_EOP
789	LP-125	Mack	6.5	3	2	2	31	5	3/31/15	twort_temp_EOP
790	LP-125	FSL J1-208	37	1	1	2	0	2	3/31/15	twort_temp_EOP
791	LP-125	FSL J1-208	30	1	1	2	0	2	3/31/15	twort_temp_EOP
792	LP-125	FSL J1-208	25	1	1	2	0	2	3/31/15	twort_temp_EOP
793	LP-125	FSL J1-208	21	1	1	2	0	2	3/31/15	twort_temp_EOP
794	LP-125	FSL J1-208	12	1	1	2	0	2	3/31/15	twort_temp_EOP
795	LP-125	FSL J1-208	6.5	1	1	2	0	2	3/31/15	twort_temp_EOP
796	LP-125	FSL J1-208	37	2	1	2	0	2	3/31/15	twort_temp_EOP
797	LP-125	FSL J1-208	30	2	1	2	0	2	3/31/15	twort_temp_EOP
798	LP-125	FSL J1-208	25	2	1	2	0	2	3/31/15	twort_temp_EOP
799	LP-125	FSL J1-208	21	2	1	2	0	2	3/31/15	twort_temp_EOP
800	LP-125	FSL J1-208	12	2	1	2	0	2	3/31/15	twort_temp_EOP
801	LP-125	FSL J1-208	6.5	2	1	2	0	2	3/31/15	twort_temp_EOP
802	LP-125	FSL J1-208	37	3	1	2	0	2	3/31/15	twort_temp_EOP
803	LP-125	FSL J1-208	30	3	1	2	0	2	3/31/15	twort_temp_EOP
804	LP-125	FSL J1-208	25	3	1	2	0	2	3/31/15	twort_temp_EOP
805	LP-125	FSL J1-208	21	3	1	2	0	2	3/31/15	twort_temp_EOP
806	LP-125	FSL J1-208	12	3	1	2	0	2	3/31/15	twort_temp_EOP
807	LP-125	FSL J1-208	6.5	3	1	2	0	2	3/31/15	twort_temp_EOP
808	LP-125	FSL J1-208	37	1	2	2	0	2	3/31/15	twort_temp_EOP
809	LP-125	FSL J1-208	30	1	2	2	0	2	3/31/15	twort_temp_EOP
810	LP-125	FSL J1-208	25	1	2	2	0	2	3/31/15	twort_temp_EOP
811	LP-125	FSL J1-208	21	1	2	2	0	2	3/31/15	twort_temp_EOP
812	LP-125	FSL J1-208	12	1	2	2	0	2	3/31/15	twort_temp_EOP
813	LP-125	FSL J1-208	6.5	1	2	2	0	2	3/31/15	twort_temp_EOP
814	LP-125	FSL J1-208	37	2	2	2	0	2	3/31/15	twort_temp_EOP
815	LP-125	FSL J1-208	30	2	2	2	0	2	3/31/15	twort_temp_EOP
816	LP-125	FSL J1-208	25	2	2	2	0	2	3/31/15	twort_temp_EOP
817	LP-125	FSL J1-208	21	2	2	2	0	2	3/31/15	twort_temp_EOP
818	LP-125	FSL J1-208	12	2	2	2	0	2	3/31/15	twort_temp_EOP
819	LP-125	FSL J1-208	6.5	2	2	2	0	2	3/31/15	twort_temp_EOP
820	LP-125	FSL J1-208	37	3	2	2	0	2	3/31/15	twort_temp_EOP
821	LP-125	FSL J1-208	30	3	2	2	0	2	3/31/15	twort_temp_EOP
822	LP-125	FSL J1-208	25	3	2	2	0	2	3/31/15	twort_temp_EOP
823	LP-125	FSL J1-208	21	3	2	2	0	2	3/31/15	twort_temp_EOP
824	LP-125	FSL J1-208	12	3	2	2	0	2	3/31/15	twort_temp_EOP
825	LP-125	FSL J1-208	6.5	3	2	2	0	2	3/31/15	twort_temp_EOP
826	LP-125	FSL J1-175	37	1	1	2	0	2	3/31/15	twort_temp_EOP
827	LP-125	FSL J1-175	30	1	1	2	0	2	3/31/15	twort_temp_EOP
828	LP-125	FSL J1-175	25	1	1	2	0	2	3/31/15	twort_temp_EOP
829	LP-125	FSL J1-175	21	1	1	2	0	2	3/31/15	twort_temp_EOP
830	LP-125	FSL J1-175	12	1	1	2	0	2	3/31/15	twort_temp_EOP
831	LP-125	FSL J1-175	6.5	1	1	2	0	2	3/31/15	twort_temp_EOP
832	LP-125	FSL J1-175	37	2	1	2	0	2	3/31/15	twort_temp_EOP
833	LP-125	FSL J1-175	30	2	1	2	0	2	3/31/15	twort_temp_EOP
834	LP-125	FSL J1-175	25	2	1	2	0	2	3/31/15	twort_temp_EOP
835	LP-125	FSL J1-175	21	2	1	2	0	2	3/31/15	twort_temp_EOP
836	LP-125	FSL J1-175	12	2	1	2	0	2	3/31/15	twort_temp_EOP
837	LP-125	FSL J1-175	6.5	2	1	2	0	2	3/31/15	twort_temp_EOP
838	LP-125	FSL J1-175	37	3	1	2	0	2	3/31/15	twort_temp_EOP
839	LP-125	FSL J1-175	30	3	1	2	0	2	3/31/15	twort_temp_EOP
840	LP-125	FSL J1-175	25	3	1	2	0	2	3/31/15	twort_temp_EOP
841	LP-125	FSL J1-175	21	3	1	2	0	2	3/31/15	twort_temp_EOP
842	LP-125	FSL J1-175	12	3	1	2	0	2	3/31/15	twort_temp_EOP
843	LP-125	FSL J1-175	6.5	3	1	2	0	2	3/31/15	twort_temp_EOP
844	LP-125	FSL J1-175	37	1	2	2	0	2	3/31/15	twort_temp_EOP
845	LP-125	FSL J1-175	30	1	2	2	0	2	3/31/15	twort_temp_EOP
846	LP-125	FSL J1-175	25	1	2	2	0	2	3/31/15	twort_temp_EOP
847	LP-125	FSL J1-175	21	1	2	2	0	2	3/31/15	twort_temp_EOP
848	LP-125	FSL J1-175	12	1	2	2	0	2	3/31/15	twort_temp_EOP
849	LP-125	FSL J1-175	6.5	1	2	2	0	2	3/31/15	twort_temp_EOP
850	LP-125	FSL J1-175	37	2	2	2	0	2	3/31/15	twort_temp_EOP
851	LP-125	FSL J1-175	30	2	2	2	0	2	3/31/15	twort_temp_EOP
852	LP-125	FSL J1-175	25	2	2	2	0	2	3/31/15	twort_temp_EOP
853	LP-125	FSL J1-175	21	2	2	2	0	2	3/31/15	twort_temp_EOP
854	LP-125	FSL J1-175	12	2	2	2	0	2	3/31/15	twort_temp_EOP
855	LP-125	FSL J1-175	6.5	2	2	2	0	2	3/31/15	twort_temp_EOP
856	LP-125	FSL J1-175	37	3	2	2	0	2	3/31/15	twort_temp_EOP
857	LP-125	FSL J1-175	30	3	2	2	0	2	3/31/15	twort_temp_EOP
858	LP-125	FSL J1-175	25	3	2	2	0	2	3/31/15	twort_temp_EOP
859	LP-125	FSL J1-175	21	3	2	2	0	2	3/31/15	twort_temp_EOP
860	LP-125	FSL J1-175	12	3	2	2	0	2	3/31/15	twort_temp_EOP
861	LP-125	FSL J1-175	6.5	3	2	2	0	2	3/31/15	twort_temp_EOP
862	LP-125	F2365	37	1	1	2	0	2	3/31/15	twort_temp_EOP
863	LP-125	F2365	30	1	1	2	25	4	3/31/15	twort_temp_EOP
864	LP-125	F2365	25	1	1	2	22	5	3/31/15	twort_temp_EOP
865	LP-125	F2365	21	1	1	2	25	5	3/31/15	twort_temp_EOP
866	LP-125	F2365	12	1	1	2	38	5	3/31/15	twort_temp_EOP
867	LP-125	F2365	6.5	1	1	2	28	5	3/31/15	twort_temp_EOP
868	LP-125	F2365	37	2	1	2	0	2	3/31/15	twort_temp_EOP
869	LP-125	F2365	30	2	1	2	24	4	3/31/15	twort_temp_EOP
870	LP-125	F2365	25	2	1	2	19	5	3/31/15	twort_temp_EOP
871	LP-125	F2365	21	2	1	2	18	5	3/31/15	twort_temp_EOP
872	LP-125	F2365	12	2	1	2	27	5	3/31/15	twort_temp_EOP
873	LP-125	F2365	6.5	2	1	2	26	5	3/31/15	twort_temp_EOP
874	LP-125	F2365	37	3	1	2	0	2	3/31/15	twort_temp_EOP
875	LP-125	F2365	30	3	1	2	25	4	3/31/15	twort_temp_EOP
876	LP-125	F2365	25	3	1	2	17	5	3/31/15	twort_temp_EOP
877	LP-125	F2365	21	3	1	2	26	5	3/31/15	twort_temp_EOP
878	LP-125	F2365	12	3	1	2	28	5	3/31/15	twort_temp_EOP
879	LP-125	F2365	6.5	3	1	2	30	5	3/31/15	twort_temp_EOP
880	LP-125	F2365	37	1	2	2	0	2	3/31/15	twort_temp_EOP
881	LP-125	F2365	30	1	2	2	14	4	3/31/15	twort_temp_EOP
882	LP-125	F2365	25	1	2	2	17	5	3/31/15	twort_temp_EOP
883	LP-125	F2365	21	1	2	2	24	5	3/31/15	twort_temp_EOP
884	LP-125	F2365	12	1	2	2	36	5	3/31/15	twort_temp_EOP
885	LP-125	F2365	6.5	1	2	2	23	5	3/31/15	twort_temp_EOP
886	LP-125	F2365	37	2	2	2	0	2	3/31/15	twort_temp_EOP
887	LP-125	F2365	30	2	2	2	28	4	3/31/15	twort_temp_EOP
888	LP-125	F2365	25	2	2	2	21	5	3/31/15	twort_temp_EOP
889	LP-125	F2365	21	2	2	2	20	5	3/31/15	twort_temp_EOP
890	LP-125	F2365	12	2	2	2	35	5	3/31/15	twort_temp_EOP
891	LP-125	F2365	6.5	2	2	2	28	5	3/31/15	twort_temp_EOP
892	LP-125	F2365	37	3	2	2	0	2	3/31/15	twort_temp_EOP
893	LP-125	F2365	30	3	2	2	31	4	3/31/15	twort_temp_EOP
894	LP-125	F2365	25	3	2	2	16	5	3/31/15	twort_temp_EOP
895	LP-125	F2365	21	3	2	2	19	5	3/31/15	twort_temp_EOP
896	LP-125	F2365	12	3	2	2	39	5	3/31/15	twort_temp_EOP
897	LP-125	F2365	6.5	3	2	2	31	5	3/31/15	twort_temp_EOP
898	LP-125	10403S	37	1	1	3	0	4	3/26/15	twort_temp_EOP
899	LP-125	10403S	30	1	1	3	19	5	3/26/15	twort_temp_EOP
900	LP-125	10403S	25	1	1	3	36	5	3/26/15	twort_temp_EOP
901	LP-125	10403S	21	1	1	3	30	5	3/26/15	twort_temp_EOP
902	LP-125	10403S	12	1	1	3	41	5	3/26/15	twort_temp_EOP
903	LP-125	10403S	6.5	1	1	3	35	5	3/26/15	twort_temp_EOP
904	LP-125	10403S	37	2	1	3	0	4	3/26/15	twort_temp_EOP
905	LP-125	10403S	30	2	1	3	30	5	3/26/15	twort_temp_EOP
906	LP-125	10403S	25	2	1	3	27	5	3/26/15	twort_temp_EOP
907	LP-125	10403S	21	2	1	3	36	5	3/26/15	twort_temp_EOP
908	LP-125	10403S	12	2	1	3	38	5	3/26/15	twort_temp_EOP
909	LP-125	10403S	6.5	2	1	3	30	5	3/26/15	twort_temp_EOP
910	LP-125	10403S	37	3	1	3	0	4	3/26/15	twort_temp_EOP
911	LP-125	10403S	30	3	1	3	28	5	3/26/15	twort_temp_EOP
912	LP-125	10403S	25	3	1	3	30	5	3/26/15	twort_temp_EOP
913	LP-125	10403S	21	3	1	3	33	5	3/26/15	twort_temp_EOP
914	LP-125	10403S	12	3	1	3	37	5	3/26/15	twort_temp_EOP
915	LP-125	10403S	6.5	3	1	3	33	5	3/26/15	twort_temp_EOP
916	LP-125	10403S	37	1	2	3	0	4	3/26/15	twort_temp_EOP
917	LP-125	10403S	30	1	2	3	30	5	3/26/15	twort_temp_EOP
918	LP-125	10403S	25	1	2	3	37	5	3/26/15	twort_temp_EOP
919	LP-125	10403S	21	1	2	3	40	5	3/26/15	twort_temp_EOP
920	LP-125	10403S	12	1	2	3	38	5	3/26/15	twort_temp_EOP
921	LP-125	10403S	6.5	1	2	3	28	5	3/26/15	twort_temp_EOP
922	LP-125	10403S	37	2	2	3	0	4	3/26/15	twort_temp_EOP
923	LP-125	10403S	30	2	2	3	24	5	3/26/15	twort_temp_EOP
924	LP-125	10403S	25	2	2	3	32	5	3/26/15	twort_temp_EOP
925	LP-125	10403S	21	2	2	3	38	5	3/26/15	twort_temp_EOP
926	LP-125	10403S	12	2	2	3	40	5	3/26/15	twort_temp_EOP
927	LP-125	10403S	6.5	2	2	3	27	5	3/26/15	twort_temp_EOP
928	LP-125	10403S	37	3	2	3	0	4	3/26/15	twort_temp_EOP
929	LP-125	10403S	30	3	2	3	29	5	3/26/15	twort_temp_EOP
930	LP-125	10403S	25	3	2	3	41	5	3/26/15	twort_temp_EOP
931	LP-125	10403S	21	3	2	3	36	5	3/26/15	twort_temp_EOP
932	LP-125	10403S	12	3	2	3	51	5	3/26/15	twort_temp_EOP
933	LP-125	10403S	6.5	3	2	3	30	5	3/26/15	twort_temp_EOP
934	LP-125	Mack	37	1	1	3	0	2	3/26/15	twort_temp_EOP
935	LP-125	Mack	30	1	1	3	32	5	3/26/15	twort_temp_EOP
936	LP-125	Mack	25	1	1	3	36	5	3/26/15	twort_temp_EOP
937	LP-125	Mack	21	1	1	3	39	5	3/26/15	twort_temp_EOP
938	LP-125	Mack	12	1	1	3	41	5	3/26/15	twort_temp_EOP
939	LP-125	Mack	6.5	1	1	3	28	5	3/26/15	twort_temp_EOP
940	LP-125	Mack	37	2	1	3	0	2	3/26/15	twort_temp_EOP
941	LP-125	Mack	30	2	1	3	29	5	3/26/15	twort_temp_EOP
942	LP-125	Mack	25	2	1	3	30	5	3/26/15	twort_temp_EOP
943	LP-125	Mack	21	2	1	3	35	5	3/26/15	twort_temp_EOP
944	LP-125	Mack	12	2	1	3	40	5	3/26/15	twort_temp_EOP
945	LP-125	Mack	6.5	2	1	3	34	5	3/26/15	twort_temp_EOP
946	LP-125	Mack	37	3	1	3	0	2	3/26/15	twort_temp_EOP
947	LP-125	Mack	30	3	1	3	30	5	3/26/15	twort_temp_EOP
948	LP-125	Mack	25	3	1	3	24	5	3/26/15	twort_temp_EOP
949	LP-125	Mack	21	3	1	3	37	5	3/26/15	twort_temp_EOP
950	LP-125	Mack	12	3	1	3	36	5	3/26/15	twort_temp_EOP
951	LP-125	Mack	6.5	3	1	3	32	5	3/26/15	twort_temp_EOP
952	LP-125	Mack	37	1	2	3	0	2	3/26/15	twort_temp_EOP
953	LP-125	Mack	30	1	2	3	37	5	3/26/15	twort_temp_EOP
954	LP-125	Mack	25	1	2	3	31	5	3/26/15	twort_temp_EOP
955	LP-125	Mack	21	1	2	3	43	5	3/26/15	twort_temp_EOP
956	LP-125	Mack	12	1	2	3	45	5	3/26/15	twort_temp_EOP
957	LP-125	Mack	6.5	1	2	3	35	5	3/26/15	twort_temp_EOP
958	LP-125	Mack	37	2	2	3	0	2	3/26/15	twort_temp_EOP
959	LP-125	Mack	30	2	2	3	27	5	3/26/15	twort_temp_EOP
960	LP-125	Mack	25	2	2	3	25	5	3/26/15	twort_temp_EOP
961	LP-125	Mack	21	2	2	3	33	5	3/26/15	twort_temp_EOP
962	LP-125	Mack	12	2	2	3	35	5	3/26/15	twort_temp_EOP
963	LP-125	Mack	6.5	2	2	3	26	5	3/26/15	twort_temp_EOP
964	LP-125	Mack	37	3	2	3	0	2	3/26/15	twort_temp_EOP
965	LP-125	Mack	30	3	2	3	26	5	3/26/15	twort_temp_EOP
966	LP-125	Mack	25	3	2	3	35	5	3/26/15	twort_temp_EOP
967	LP-125	Mack	21	3	2	3	30	5	3/26/15	twort_temp_EOP
968	LP-125	Mack	12	3	2	3	31	5	3/26/15	twort_temp_EOP
969	LP-125	Mack	6.5	3	2	3	28	5	3/26/15	twort_temp_EOP
970	LP-125	FSL J1-208	37	1	1	3	0	2	3/26/15	twort_temp_EOP
971	LP-125	FSL J1-208	30	1	1	3	0	2	3/26/15	twort_temp_EOP
972	LP-125	FSL J1-208	25	1	1	3	0	2	3/26/15	twort_temp_EOP
973	LP-125	FSL J1-208	21	1	1	3	0	2	3/26/15	twort_temp_EOP
974	LP-125	FSL J1-208	12	1	1	3	0	2	3/26/15	twort_temp_EOP
975	LP-125	FSL J1-208	6.5	1	1	3	0	2	3/26/15	twort_temp_EOP
976	LP-125	FSL J1-208	37	2	1	3	0	2	3/26/15	twort_temp_EOP
977	LP-125	FSL J1-208	30	2	1	3	0	2	3/26/15	twort_temp_EOP
978	LP-125	FSL J1-208	25	2	1	3	0	2	3/26/15	twort_temp_EOP
979	LP-125	FSL J1-208	21	2	1	3	0	2	3/26/15	twort_temp_EOP
980	LP-125	FSL J1-208	12	2	1	3	0	2	3/26/15	twort_temp_EOP
981	LP-125	FSL J1-208	6.5	2	1	3	0	2	3/26/15	twort_temp_EOP
982	LP-125	FSL J1-208	37	3	1	3	0	2	3/26/15	twort_temp_EOP
983	LP-125	FSL J1-208	30	3	1	3	0	2	3/26/15	twort_temp_EOP
984	LP-125	FSL J1-208	25	3	1	3	0	2	3/26/15	twort_temp_EOP
985	LP-125	FSL J1-208	21	3	1	3	0	2	3/26/15	twort_temp_EOP
986	LP-125	FSL J1-208	12	3	1	3	0	2	3/26/15	twort_temp_EOP
987	LP-125	FSL J1-208	6.5	3	1	3	0	2	3/26/15	twort_temp_EOP
988	LP-125	FSL J1-208	37	1	2	3	0	2	3/26/15	twort_temp_EOP
989	LP-125	FSL J1-208	30	1	2	3	0	2	3/26/15	twort_temp_EOP
990	LP-125	FSL J1-208	25	1	2	3	0	2	3/26/15	twort_temp_EOP
991	LP-125	FSL J1-208	21	1	2	3	0	2	3/26/15	twort_temp_EOP
992	LP-125	FSL J1-208	12	1	2	3	0	2	3/26/15	twort_temp_EOP
993	LP-125	FSL J1-208	6.5	1	2	3	0	2	3/26/15	twort_temp_EOP
994	LP-125	FSL J1-208	37	2	2	3	0	2	3/26/15	twort_temp_EOP
995	LP-125	FSL J1-208	30	2	2	3	0	2	3/26/15	twort_temp_EOP
996	LP-125	FSL J1-208	25	2	2	3	0	2	3/26/15	twort_temp_EOP
997	LP-125	FSL J1-208	21	2	2	3	0	2	3/26/15	twort_temp_EOP
998	LP-125	FSL J1-208	12	2	2	3	0	2	3/26/15	twort_temp_EOP
999	LP-125	FSL J1-208	6.5	2	2	3	0	2	3/26/15	twort_temp_EOP
1000	LP-125	FSL J1-208	37	3	2	3	0	2	3/26/15	twort_temp_EOP
1001	LP-125	FSL J1-208	30	3	2	3	0	2	3/26/15	twort_temp_EOP
1002	LP-125	FSL J1-208	25	3	2	3	0	2	3/26/15	twort_temp_EOP
1003	LP-125	FSL J1-208	21	3	2	3	0	2	3/26/15	twort_temp_EOP
1004	LP-125	FSL J1-208	12	3	2	3	0	2	3/26/15	twort_temp_EOP
1005	LP-125	FSL J1-208	6.5	3	2	3	0	2	3/26/15	twort_temp_EOP
1006	LP-125	FSL J1-175	37	1	1	3	0	2	3/26/15	twort_temp_EOP
1007	LP-125	FSL J1-175	30	1	1	3	0	2	3/26/15	twort_temp_EOP
1008	LP-125	FSL J1-175	25	1	1	3	0	2	3/26/15	twort_temp_EOP
1009	LP-125	FSL J1-175	21	1	1	3	0	2	3/26/15	twort_temp_EOP
1010	LP-125	FSL J1-175	12	1	1	3	0	2	3/26/15	twort_temp_EOP
1011	LP-125	FSL J1-175	6.5	1	1	3	0	2	3/26/15	twort_temp_EOP
1012	LP-125	FSL J1-175	37	2	1	3	0	2	3/26/15	twort_temp_EOP
1013	LP-125	FSL J1-175	30	2	1	3	0	2	3/26/15	twort_temp_EOP
1014	LP-125	FSL J1-175	25	2	1	3	0	2	3/26/15	twort_temp_EOP
1015	LP-125	FSL J1-175	21	2	1	3	0	2	3/26/15	twort_temp_EOP
1016	LP-125	FSL J1-175	12	2	1	3	0	2	3/26/15	twort_temp_EOP
1017	LP-125	FSL J1-175	6.5	2	1	3	0	2	3/26/15	twort_temp_EOP
1018	LP-125	FSL J1-175	37	3	1	3	0	2	3/26/15	twort_temp_EOP
1019	LP-125	FSL J1-175	30	3	1	3	0	2	3/26/15	twort_temp_EOP
1020	LP-125	FSL J1-175	25	3	1	3	0	2	3/26/15	twort_temp_EOP
1021	LP-125	FSL J1-175	21	3	1	3	0	2	3/26/15	twort_temp_EOP
1022	LP-125	FSL J1-175	12	3	1	3	0	2	3/26/15	twort_temp_EOP
1023	LP-125	FSL J1-175	6.5	3	1	3	0	2	3/26/15	twort_temp_EOP
1024	LP-125	FSL J1-175	37	1	2	3	0	2	3/26/15	twort_temp_EOP
1025	LP-125	FSL J1-175	30	1	2	3	0	2	3/26/15	twort_temp_EOP
1026	LP-125	FSL J1-175	25	1	2	3	0	2	3/26/15	twort_temp_EOP
1027	LP-125	FSL J1-175	21	1	2	3	0	2	3/26/15	twort_temp_EOP
1028	LP-125	FSL J1-175	12	1	2	3	0	2	3/26/15	twort_temp_EOP
1029	LP-125	FSL J1-175	6.5	1	2	3	0	2	3/26/15	twort_temp_EOP
1030	LP-125	FSL J1-175	37	2	2	3	0	2	3/26/15	twort_temp_EOP
1031	LP-125	FSL J1-175	30	2	2	3	0	2	3/26/15	twort_temp_EOP
1032	LP-125	FSL J1-175	25	2	2	3	0	2	3/26/15	twort_temp_EOP
1033	LP-125	FSL J1-175	21	2	2	3	0	2	3/26/15	twort_temp_EOP
1034	LP-125	FSL J1-175	12	2	2	3	0	2	3/26/15	twort_temp_EOP
1035	LP-125	FSL J1-175	6.5	2	2	3	0	2	3/26/15	twort_temp_EOP
1036	LP-125	FSL J1-175	37	3	2	3	0	2	3/26/15	twort_temp_EOP
1037	LP-125	FSL J1-175	30	3	2	3	0	2	3/26/15	twort_temp_EOP
1038	LP-125	FSL J1-175	25	3	2	3	0	2	3/26/15	twort_temp_EOP
1039	LP-125	FSL J1-175	21	3	2	3	0	2	3/26/15	twort_temp_EOP
1040	LP-125	FSL J1-175	12	3	2	3	0	2	3/26/15	twort_temp_EOP
1041	LP-125	FSL J1-175	6.5	3	2	3	0	2	3/26/15	twort_temp_EOP
1042	LP-125	F2365	37	1	1	3	0	2	3/26/15	twort_temp_EOP
1043	LP-125	F2365	30	1	1	3	28	4	3/26/15	twort_temp_EOP
1044	LP-125	F2365	25	1	1	3	23	5	3/26/15	twort_temp_EOP
1045	LP-125	F2365	21	1	1	3	27	5	3/26/15	twort_temp_EOP
1046	LP-125	F2365	12	1	1	3	40	5	3/26/15	twort_temp_EOP
1047	LP-125	F2365	6.5	1	1	3	23	5	3/26/15	twort_temp_EOP
1048	LP-125	F2365	37	2	1	3	0	2	3/26/15	twort_temp_EOP
1049	LP-125	F2365	30	2	1	3	26	4	3/26/15	twort_temp_EOP
1050	LP-125	F2365	25	2	1	3	22	5	3/26/15	twort_temp_EOP
1051	LP-125	F2365	21	2	1	3	29	5	3/26/15	twort_temp_EOP
1052	LP-125	F2365	12	2	1	3	32	5	3/26/15	twort_temp_EOP
1053	LP-125	F2365	6.5	2	1	3	22	5	3/26/15	twort_temp_EOP
1054	LP-125	F2365	37	3	1	3	0	2	3/26/15	twort_temp_EOP
1055	LP-125	F2365	30	3	1	3	26	4	3/26/15	twort_temp_EOP
1056	LP-125	F2365	25	3	1	3	27	5	3/26/15	twort_temp_EOP
1057	LP-125	F2365	21	3	1	3	31	5	3/26/15	twort_temp_EOP
1058	LP-125	F2365	12	3	1	3	35	5	3/26/15	twort_temp_EOP
1059	LP-125	F2365	6.5	3	1	3	28	5	3/26/15	twort_temp_EOP
1060	LP-125	F2365	37	1	2	3	0	2	3/26/15	twort_temp_EOP
1061	LP-125	F2365	30	1	2	3	35	4	3/26/15	twort_temp_EOP
1062	LP-125	F2365	25	1	2	3	28	5	3/26/15	twort_temp_EOP
1063	LP-125	F2365	21	1	2	3	28	5	3/26/15	twort_temp_EOP
1064	LP-125	F2365	12	1	2	3	33	5	3/26/15	twort_temp_EOP
1065	LP-125	F2365	6.5	1	2	3	25	5	3/26/15	twort_temp_EOP
1066	LP-125	F2365	37	2	2	3	0	2	3/26/15	twort_temp_EOP
1067	LP-125	F2365	30	2	2	3	28	4	3/26/15	twort_temp_EOP
1068	LP-125	F2365	25	2	2	3	27	5	3/26/15	twort_temp_EOP
1069	LP-125	F2365	21	2	2	3	26	5	3/26/15	twort_temp_EOP
1070	LP-125	F2365	12	2	2	3	35	5	3/26/15	twort_temp_EOP
1071	LP-125	F2365	6.5	2	2	3	24	5	3/26/15	twort_temp_EOP
1072	LP-125	F2365	37	3	2	3	0	2	3/26/15	twort_temp_EOP
1073	LP-125	F2365	30	3	2	3	27	4	3/26/15	twort_temp_EOP
1074	LP-125	F2365	25	3	2	3	30	5	3/26/15	twort_temp_EOP
1075	LP-125	F2365	21	3	2	3	30	5	3/26/15	twort_temp_EOP
1076	LP-125	F2365	12	3	2	3	32	5	3/26/15	twort_temp_EOP
1077	LP-125	F2365	6.5	3	2	3	28	5	3/26/15	twort_temp_EOP
