# Supplementary material for: Temperature Significantly Affects the Plaquing and Adsorption Efficiencies of Listeria Phages
Source: Front Microbiol. 2016 May 3;7:631. doi: 10.3389/fmicb.2016.00631 (PMC4853374; doi:10.3389/fmicb.2016.00631)
Supplement: Supplementary file 1 [file Data_Sheet_1.ZIP › script and data/reshaped data/adsorption.csv]

bio_rep	phage	strain	temp	adsorption	log_pfu_titer	log_reduction
1	LP_048	10403S	30	81.4	6.53781909507327	0.729352633329739
2	LP_048	10403S	30	79.5	6.57403126772772	0.687231601064775
3	LP_048	10403S	30	65	6.55022835305509	0.456237689194137
1	LP_125	10403S	30	93.5	6.06069784035361	1.18481482746054
2	LP_125	10403S	30	97.8	5.52504480703685	1.65679878090793
3	LP_125	10403S	30	97.9	5.43933269383026	1.66787727581761
1	LP_048	F2365	30	10.8	7.21748394421391	0.049687784189107
2	LP_048	F2365	30	6.58	7.23172438332852	0.0295384854639771
3	LP_048	F2365	30	-5.42	7.02938377768521	-0.0229177354359784
1	LP_125	F2365	30	89.9	6.24797326636181	0.997539401452343
2	LP_125	F2365	30	81.6	6.44715803134222	0.734685556602553
3	LP_125	F2365	30	82.8	6.34242268082221	0.764787288825662
1	LP_048	FSL J1_175	30	91.1	6.21616590228599	1.05100582611702
2	LP_048	FSL J1_175	30	86.7	6.38649896555065	0.87476390324184
3	LP_048	FSL J1_175	30	83.6	6.22141423784234	0.785051804406892
1	LP_125	FSL J1_175	30	97.9	5.57403126772772	1.67148140008643
2	LP_125	FSL J1_175	30	96	5.78175537465247	1.4000882132923
3	LP_125	FSL J1_175	30	96.4	5.66275783168157	1.44445213796629
1	LP_048	FSL J1_208	30	-11.1	7.31281182621209	-0.0456400978090743
2	LP_048	FSL J1_208	30	8.77	7.22141423784234	0.0398486309501545
3	LP_048	FSL J1_208	30	-19.2	7.08278537031645	-0.0763193280672185
1	LP_125	FSL J1_208	30	2.84	7.23299611039215	0.0125165574219954
2	LP_125	FSL J1_208	30	0	7.18184358794477	0
3	LP_125	FSL J1_208	30	8.98	7.06632592536204	0.0408840442858311
1	LP_048	Mack	30	93.9	6.05307844348342	1.21409328491959
2	LP_048	Mack	30	90.7	6.2291697025391	1.03209316625339
3	LP_048	Mack	30	88.4	6.07003786660776	0.936428175641476
1	LP_125	Mack	30	98.3	5.48429983934679	1.76121282846736
2	LP_125	Mack	30	97.4	5.59659709562646	1.58524649231831
3	LP_125	Mack	30	97.3	5.53147891704226	1.57573105260561
1	LP_048	10403S	37	24.8	7.18892848376085	0.123883342451235
2	LP_048	10403S	37	1.81	7.13353890837022	0.00791086503024907
3	LP_048	10403S	37	-21.8	7.02530586526477	-0.0857866126461522
1	LP_125	10403S	37	98.2	5.53147891704226	1.73803402717566
2	LP_125	10403S	37	99	5.19033169817029	2.00556795423894
3	LP_125	10403S	37	99.1	5.04139268515823	2.06069784035361
1	LP_048	F2365	37	-1.46	7.31910605930978	-0.00629423309768828
2	LP_048	F2365	37	-6.86	7.17026171539496	-0.0288119419944906
3	LP_048	F2365	37	-11.5	6.98677173426625	-0.047252481647627
1	LP_125	F2365	37	40.1	7.04727486738418	0.222238076833737
2	LP_125	F2365	37	36	7.00216606175651	0.193733590652727
3	LP_125	F2365	37	25.7	6.9731278535997	0.128962671912138
1	LP_048	FSL J1_175	37	29.9	7.15836249209525	0.154449334116839
2	LP_048	FSL J1_175	37	-17.3	7.21085336531489	-0.0694035919144262
3	LP_048	FSL J1_175	37	-10.3	6.98227123303957	-0.0427519804209497
1	LP_125	FSL J1_175	37	98.1	5.55630250076729	1.71321044345063
2	LP_125	FSL J1_175	37	98.1	5.46982201597816	1.72607763643107
3	LP_125	FSL J1_175	37	95.9	5.71180722904119	1.39028329647065
1	LP_048	FSL J1_208	37	18.2	7.22530928172586	0.0875025444862247
2	LP_048	FSL J1_208	37	-26	7.2417954312952	-0.100345657894731
3	LP_048	FSL J1_208	37	5.75	6.91381385238372	0.0257054002349015
1	LP_125	FSL J1_208	37	20.4	7.17026171539496	0.0992512288229586
2	LP_125	FSL J1_208	37	13.1	7.13513265137678	0.0607670010324588
3	LP_125	FSL J1_208	37	15.4	7.02938377768521	0.0727067478266266
1	LP_048	Mack	37	22.4	7.2027606873932	0.110051138818888
2	LP_048	Mack	37	2.17	7.13193929521042	0.0095104781900428
3	LP_048	Mack	37	-10.3	6.98227123303957	-0.0427519804209497
1	LP_125	Mack	37	98.4	5.48429983934679	1.78521310487113
2	LP_125	Mack	37	97.9	5.52504480703685	1.67085484537239
3	LP_125	Mack	37	98.4	5.31175386105575	1.79033666445608
