# Supplementary material for: Temperature Significantly Affects the Plaquing and Adsorption Efficiencies of Listeria Phages
Source: Front Microbiol. 2016 May 3;7:631. doi: 10.3389/fmicb.2016.00631 (PMC4853374; doi:10.3389/fmicb.2016.00631)
Supplement: Supplementary file 1 [file Data_Sheet_1.ZIP › script and data/reshaped data/adsorption_mutants.csv]

bio_rep	phage	strain	temp	adsorption	log_pfu_titer	log_reduction
1	LP_048	10403S	30	79.3	6.17026171539496	0.684044326406124
2	LP_048	10403S	30	67.4	6.5792117802315	0.487114145130539
3	LP_048	10403S	30	66.7	6.61225390609644	0.477651205342961
1	LP_125	10403S	30	95.1	5.50514997831991	1.31109132167188
2	LP_125	10403S	30	87.4	6.19340290306242	0.900018782099817
3	LP_125	10403S	30	97.9	5.35218251811136	1.67516708966339
1	LP_048	541	30	96.5	5.39794000867204	1.45636603312904
2	LP_048	541	30	95.8	5.69152352216815	1.37480240319388
3	LP_048	541	30	98.5	5.26717172840301	1.82273338303638
1	LP_125	541	30	-58	7.01494034979294	-0.198699049801153
2	LP_125	541	30	10.1	7.04727486738418	0.0461468177780553
3	LP_125	541	30	-11.3	7.07371835034612	-0.0463687425713655
1	LP_048	541_complement	30	74.2	6.26599637049508	0.588309671306002
2	LP_048	541_complement	30	66.5	6.5910646070265	0.475261318335538
3	LP_048	541_complement	30	65.6	6.62685341466673	0.463051696772673
1	LP_125	541_complement	30	97.3	5.25527250510331	1.56096879488848
2	LP_125	541_complement	30	84	6.29710365014926	0.796318035012979
3	LP_125	541_complement	30	96.4	5.57978359661681	1.44756601115795
1	LP_048	542	30	-25.9	6.95424250943933	-0.0999364676382442
2	LP_048	542	30	-5.15	7.08813608870055	-0.0218101633385137
3	LP_048	542	30	3.66	7.07371835034612	0.0161867610932758
1	LP_125	542	30	-41.2	6.96614173273903	-0.149900432747249
2	LP_125	542	30	-6.45	7.12057393120585	-0.0271522460436149
3	LP_125	542	30	5.63	7.00216606175651	0.0251835460182495
1	LP_048	542_complement	30	78.5	6.18752072083646	0.666785320964618
2	LP_048	542_complement	30	79.7	6.3747483460101	0.691577579351934
3	LP_048	542_complement	30	64.7	6.63798978078469	0.451915330654713
1	LP_125	542_complement	30	95.3	5.49136169383427	1.32487960615751
2	LP_125	542_complement	30	73.5	6.51666755909904	0.576754126063192
3	LP_125	542_complement	30	98.1	5.31175386105575	1.715595746719
1	LP_048	dltA	30	76.2	6.23044892137827	0.623857120422807
2	LP_048	dltA	30	83.7	6.27760921430409	0.788716711057947
3	LP_048	dltA	30	76.4	6.46239799789896	0.627507113540442
1	LP_125	dltA	30	96.8	5.32221929473392	1.49402200525786
2	LP_125	dltA	30	84.6	6.28057837036808	0.812843314794159
3	LP_125	dltA	30	99.1	5	2.02734960777476
1	LP_048	dltA_complement	30	79.8	6.15986784709257	0.694438194708514
2	LP_048	dltA_complement	30	86.1	6.20951501454263	0.856810910819407
3	LP_048	dltA_complement	30	70.3	6.56229286445647	0.527612246982923
1	LP_125	dltA_complement	30	94.4	5.56229286445647	1.25394843553531
2	LP_125	dltA_complement	30	85.6	6.25188145455253	0.841540230609708
3	LP_125	dltA_complement	30	98.6	5.17609125905568	1.85125834871908
1	LP_048	10403S	37	48.8	6.63848925695464	0.290929668759656
2	LP_048	10403S	37	31.7	7.10037054511756	0.165625825377517
3	LP_048	10403S	37	24.2	6.89486965674525	0.120070693047683
1	LP_125	10403S	37	99	5.02118929906994	1.98527674317929
2	LP_125	10403S	37	83.1	6.64601140959124	0.771460283612054
3	LP_125	10403S	37	99.1	5.04139268515823	2.05725104065883
1	LP_048	541	37	96.6	5.46239799789896	1.46702092781534
2	LP_048	541	37	81.7	6.52891670027766	0.737079670217424
3	LP_048	541	37	90.8	5.97772360528885	1.03721674450409
1	LP_125	541	37	29.6	6.85430604180108	0.15216000044815
2	LP_125	541	37	24.3	7.29666519026153	0.120806502941762
3	LP_125	541	37	18.3	7.01072386539177	0.0879198604252842
1	LP_048	541_complement	37	40.6	6.70329137811866	0.226127547595632
2	LP_048	541_complement	37	22.2	7.15685190107001	0.109144469425068
3	LP_048	541_complement	37	33.3	6.83884909073726	0.17609125905568
1	LP_125	541_complement	37	99.3	4.8750612633917	2.13140477885753
2	LP_125	541_complement	37	89.6	6.43488812086732	0.982583572335977
3	LP_125	541_complement	37	99.1	5.04139268515823	2.05725104065883
1	LP_048	542	37	16.5	6.85125834871908	0.0781605769952174
2	LP_048	542	37	-18.4	7.33945144130644	-0.0734550708113613
3	LP_048	542	37	-8.7	7.05115252244738	-0.0362121726544453
1	LP_125	542	37	5.42	6.98227123303957	0.0241948092096633
2	LP_125	542	37	53.2	7.08813608870055	0.329335604502742
3	LP_125	542	37	18.3	7.01072386539177	0.0879198604252842
1	LP_048	542_complement	37	30.6	6.77085201164214	0.158566914072149
2	LP_048	542_complement	37	2.17	7.25647720624168	0.00951916425340293
3	LP_048	542_complement	37	5.8	6.98900461569854	0.0259357340943991
1	LP_125	542_complement	37	99.4	4.81291335664286	2.19355268560638
2	LP_125	542_complement	37	86.6	6.54406804435028	0.873403648853017
3	LP_125	542_complement	37	98.8	5.17609125905568	1.92255246676138
1	LP_048	dltA	37	39.4	6.71180722904119	0.217611696673102
2	LP_048	dltA	37	14.6	7.19728055812562	0.0687158123694598
3	LP_048	dltA	37	23.7	6.89762709129044	0.117313258502494
1	LP_125	dltA	37	99.6	4.65321251377534	2.35325352847389
2	LP_125	dltA	37	87.8	6.50215389287136	0.915317800331932
3	LP_125	dltA	37	99	5.11394335230684	1.98470037351022
1	LP_048	dltA_complement	37	32.4	6.75966784468963	0.169751081024662
2	LP_048	dltA_complement	37	0.542	7.26363606858811	0.0023603019069709
3	LP_048	dltA_complement	37	23.7	6.89762709129044	0.117313258502494
1	LP_125	dltA_complement	37	99.5	4.69897000433602	2.30749603791321
2	LP_125	dltA_complement	37	85.2	6.58883172559421	0.828639967609086
3	LP_125	dltA_complement	37	99.4	4.90308998699194	2.19555373882511
