# Supplementary material for: Temperature Significantly Affects the Plaquing and Adsorption Efficiencies of Listeria Phages
Source: Front Microbiol. 2016 May 3;7:631. doi: 10.3389/fmicb.2016.00631 (PMC4853374; doi:10.3389/fmicb.2016.00631)
Supplement: Supplementary file 1 [file Data_Sheet_1.ZIP › script and data/reshaped data/eop_lp026.csv]

ID	phage	strain	temp	bio_rep	tech_rep	date	experiment	pfu_titer	relative_value	n
55	LP_026	FSL J1_208	37	1	1	1/5/14	P70like_temp_EOP	0	0	4
56	LP_026	FSL J1_208	30	1	1	1/5/14	P70like_temp_EOP	1.1e+07	1	4
57	LP_026	FSL J1_208	25	1	1	1/5/14	P70like_temp_EOP	2e+07	1.8	4
58	LP_026	FSL J1_208	21	1	1	1/5/14	P70like_temp_EOP	5e+07	4.5	4
59	LP_026	FSL J1_208	16	1	1	1/5/14	P70like_temp_EOP	6e+07	5.5	4
60	LP_026	FSL J1_208	6.5	1	1	1/5/14	P70like_temp_EOP	6e+07	5.5	4
61	LP_026	FSL B2_294	37	1	1	1/5/14	P70like_temp_EOP	0	0	4
62	LP_026	FSL B2_294	30	1	1	1/5/14	P70like_temp_EOP	1e+07	0.91	4
63	LP_026	FSL B2_294	25	1	1	1/5/14	P70like_temp_EOP	1.8e+07	1.6	4
64	LP_026	FSL B2_294	21	1	1	1/5/14	P70like_temp_EOP	8e+07	7.3	4
65	LP_026	FSL B2_294	16	1	1	1/5/14	P70like_temp_EOP	8e+07	7.3	4
66	LP_026	FSL B2_294	6.5	1	1	1/5/14	P70like_temp_EOP	2.6e+07	2.4	4
67	LP_026	10403S	37	1	1	1/5/14	P70like_temp_EOP	0	0	4
68	LP_026	10403S	30	1	1	1/5/14	P70like_temp_EOP	4600000	0.42	4
69	LP_026	10403S	25	1	1	1/5/14	P70like_temp_EOP	1.4e+07	1.3	4
70	LP_026	10403S	21	1	1	1/5/14	P70like_temp_EOP	1.1e+07	1	4
71	LP_026	10403S	16	1	1	1/5/14	P70like_temp_EOP	6e+07	5.5	4
72	LP_026	10403S	6.5	1	1	1/5/14	P70like_temp_EOP	3200000	0.29	4
73	LP_026	FSL J1_208	37	2	1	1/6/14	P70like_temp_EOP	0	0	4
74	LP_026	FSL J1_208	30	2	1	1/6/14	P70like_temp_EOP	4e+06	0.36	4
75	LP_026	FSL J1_208	25	2	1	1/6/14	P70like_temp_EOP	1.7e+07	1.5	4
76	LP_026	FSL J1_208	21	2	1	1/6/14	P70like_temp_EOP	1.5e+07	1.4	4
77	LP_026	FSL J1_208	16	2	1	1/6/14	P70like_temp_EOP	1.4e+07	1.3	4
78	LP_026	FSL J1_208	6.5	2	1	1/6/14	P70like_temp_EOP	2.1e+07	1.9	4
79	LP_026	FSL B2_294	37	2	1	1/6/14	P70like_temp_EOP	0	0	4
80	LP_026	FSL B2_294	30	2	1	1/6/14	P70like_temp_EOP	6e+06	0.55	4
81	LP_026	FSL B2_294	25	2	1	1/6/14	P70like_temp_EOP	1.5e+07	1.4	4
82	LP_026	FSL B2_294	21	2	1	1/6/14	P70like_temp_EOP	1.3e+07	1.2	4
83	LP_026	FSL B2_294	16	2	1	1/6/14	P70like_temp_EOP	7e+07	6.4	4
84	LP_026	FSL B2_294	6.5	2	1	1/6/14	P70like_temp_EOP	1.9e+07	1.7	4
85	LP_026	10403S	37	2	1	1/6/14	P70like_temp_EOP	0	0	4
86	LP_026	10403S	30	2	1	1/6/14	P70like_temp_EOP	2400000	0.22	4
87	LP_026	10403S	25	2	1	1/6/14	P70like_temp_EOP	1.3e+07	1.2	4
88	LP_026	10403S	21	2	1	1/6/14	P70like_temp_EOP	9e+06	0.82	4
89	LP_026	10403S	16	2	1	1/6/14	P70like_temp_EOP	1.6e+07	1.5	4
90	LP_026	10403S	6.5	2	1	1/6/14	P70like_temp_EOP	3800000	0.35	4
91	LP_026	FSL J1_208	37	3	1	11/11/13	P70like_temp_EOP	0	0	4
92	LP_026	FSL J1_208	30	3	1	11/11/13	P70like_temp_EOP	2.4e+07	2.2	4
93	LP_026	FSL J1_208	25	3	1	11/11/13	P70like_temp_EOP	1.8e+07	1.6	4
94	LP_026	FSL J1_208	21	3	1	11/11/13	P70like_temp_EOP	2.8e+07	2.5	4
95	LP_026	FSL J1_208	16	3	1	11/11/13	P70like_temp_EOP	7e+07	6.4	4
96	LP_026	FSL J1_208	6.5	3	1	11/11/13	P70like_temp_EOP	2.4e+07	2.2	4
97	LP_026	FSL B2_294	37	3	1	11/11/13	P70like_temp_EOP	0	0	4
98	LP_026	FSL B2_294	30	3	1	11/11/13	P70like_temp_EOP	9200000	0.84	4
99	LP_026	FSL B2_294	25	3	1	11/11/13	P70like_temp_EOP	2.3e+07	2.1	4
100	LP_026	FSL B2_294	21	3	1	11/11/13	P70like_temp_EOP	2.2e+07	2	4
101	LP_026	FSL B2_294	16	3	1	11/11/13	P70like_temp_EOP	2.6e+07	2.4	4
102	LP_026	FSL B2_294	6.5	3	1	11/11/13	P70like_temp_EOP	1.6e+07	1.5	4
103	LP_026	10403S	37	3	1	11/11/13	P70like_temp_EOP	0	0	4
104	LP_026	10403S	30	3	1	11/11/13	P70like_temp_EOP	7700000	0.7	4
105	LP_026	10403S	25	3	1	11/11/13	P70like_temp_EOP	6500000	0.59	4
106	LP_026	10403S	21	3	1	11/11/13	P70like_temp_EOP	2e+07	1.8	4
107	LP_026	10403S	16	3	1	11/11/13	P70like_temp_EOP	2.7e+07	2.5	4
108	LP_026	10403S	6.5	3	1	11/11/13	P70like_temp_EOP	3300000	0.3	4
109	LP_026	FSL J1_208	37	4	1	1/10/14	P70like_temp_EOP	0	0	4
110	LP_026	FSL J1_208	30	4	1	1/10/14	P70like_temp_EOP	5e+06	0.45	4
111	LP_026	FSL J1_208	25	4	1	1/10/14	P70like_temp_EOP	6e+07	5.5	4
112	LP_026	FSL J1_208	21	4	1	1/10/14	P70like_temp_EOP	4e+07	3.6	4
113	LP_026	FSL J1_208	16	4	1	1/10/14	P70like_temp_EOP	5e+07	4.5	4
114	LP_026	FSL J1_208	6.5	4	1	1/10/14	P70like_temp_EOP	1.4e+07	1.3	4
115	LP_026	FSL B2_294	37	4	1	1/10/14	P70like_temp_EOP	0	0	4
116	LP_026	FSL B2_294	30	4	1	1/10/14	P70like_temp_EOP	3e+06	0.27	4
117	LP_026	FSL B2_294	25	4	1	1/10/14	P70like_temp_EOP	4e+07	3.6	4
118	LP_026	FSL B2_294	21	4	1	1/10/14	P70like_temp_EOP	6e+07	5.5	4
119	LP_026	FSL B2_294	16	4	1	1/10/14	P70like_temp_EOP	6e+07	5.5	4
120	LP_026	FSL B2_294	6.5	4	1	1/10/14	P70like_temp_EOP	6e+07	5.5	4
121	LP_026	10403S	37	4	1	1/10/14	P70like_temp_EOP	0	0	4
122	LP_026	10403S	30	4	1	1/10/14	P70like_temp_EOP	1500000	0.14	4
123	LP_026	10403S	25	4	1	1/10/14	P70like_temp_EOP	8500000	0.77	4
124	LP_026	10403S	21	4	1	1/10/14	P70like_temp_EOP	5e+06	0.45	4
125	LP_026	10403S	16	4	1	1/10/14	P70like_temp_EOP	1.8e+07	1.6	4
126	LP_026	10403S	6.5	4	1	1/10/14	P70like_temp_EOP	4500000	0.41	4
