# Supplementary material for: Temperature Significantly Affects the Plaquing and Adsorption Efficiencies of Listeria Phages
Source: Front Microbiol. 2016 May 3;7:631. doi: 10.3389/fmicb.2016.00631 (PMC4853374; doi:10.3389/fmicb.2016.00631)
Supplement: Supplementary file 1 [file Data_Sheet_1.ZIP › script and data/reshaped data/eop_lp037.csv]

ID	phage	strain	temp	bio_rep	tech_rep	date	experiment	pfu_titer	relative_value	n
1	LP_037	FSL J1_208	37	1	1	9/10/13	P70like_temp_EOP	0	0	3
2	LP_037	FSL J1_208	30	1	1	9/10/13	P70like_temp_EOP	1700000	1.7	3
3	LP_037	FSL J1_208	25	1	1	9/10/13	P70like_temp_EOP	1.3e+07	13	3
4	LP_037	FSL J1_208	21	1	1	9/10/13	P70like_temp_EOP	1.1e+07	11	3
5	LP_037	FSL J1_208	16	1	1	9/10/13	P70like_temp_EOP	1.3e+07	13	3
6	LP_037	FSL J1_208	6.5	1	1	9/10/13	P70like_temp_EOP	8e+06	8	3
7	LP_037	FSL B2_294	37	1	1	9/10/13	P70like_temp_EOP	0	0	3
8	LP_037	FSL B2_294	30	1	1	9/10/13	P70like_temp_EOP	1e+06	1	3
9	LP_037	FSL B2_294	25	1	1	9/10/13	P70like_temp_EOP	1.2e+07	12	3
10	LP_037	FSL B2_294	21	1	1	9/10/13	P70like_temp_EOP	9e+06	9	3
11	LP_037	FSL B2_294	16	1	1	9/10/13	P70like_temp_EOP	1.2e+07	12	3
12	LP_037	FSL B2_294	6.5	1	1	9/10/13	P70like_temp_EOP	8e+06	8	3
13	LP_037	10403S	37	1	1	9/10/13	P70like_temp_EOP	0	0	3
14	LP_037	10403S	30	1	1	9/10/13	P70like_temp_EOP	90000	0.09	3
15	LP_037	10403S	25	1	1	9/10/13	P70like_temp_EOP	7e+05	0.7	3
16	LP_037	10403S	21	1	1	9/10/13	P70like_temp_EOP	1200000	1.2	3
17	LP_037	10403S	16	1	1	9/10/13	P70like_temp_EOP	1800000	1.8	3
18	LP_037	10403S	6.5	1	1	9/10/13	P70like_temp_EOP	2e+06	2	3
19	LP_037	FSL J1_208	37	2	1	10/12/13	P70like_temp_EOP	0	0	3
20	LP_037	FSL J1_208	30	2	1	10/12/13	P70like_temp_EOP	8e+05	0.8	3
21	LP_037	FSL J1_208	25	2	1	10/12/13	P70like_temp_EOP	7e+06	7	3
22	LP_037	FSL J1_208	21	2	1	10/12/13	P70like_temp_EOP	9e+06	9	3
23	LP_037	FSL J1_208	16	2	1	10/12/13	P70like_temp_EOP	1e+07	10	3
24	LP_037	FSL J1_208	6.5	2	1	10/12/13	P70like_temp_EOP	8e+06	8	3
25	LP_037	FSL B2_294	37	2	1	10/12/13	P70like_temp_EOP	0	0	3
26	LP_037	FSL B2_294	30	2	1	10/12/13	P70like_temp_EOP	7e+05	0.7	3
27	LP_037	FSL B2_294	25	2	1	10/12/13	P70like_temp_EOP	5e+06	5	3
28	LP_037	FSL B2_294	21	2	1	10/12/13	P70like_temp_EOP	6e+06	6	3
29	LP_037	FSL B2_294	16	2	1	10/12/13	P70like_temp_EOP	9e+06	9	3
30	LP_037	FSL B2_294	6.5	2	1	10/12/13	P70like_temp_EOP	1e+07	10	3
31	LP_037	10403S	37	2	1	10/12/13	P70like_temp_EOP	0	0	3
32	LP_037	10403S	30	2	1	10/12/13	P70like_temp_EOP	40000	0.04	3
33	LP_037	10403S	25	2	1	10/12/13	P70like_temp_EOP	5e+05	0.5	3
34	LP_037	10403S	21	2	1	10/12/13	P70like_temp_EOP	9e+05	0.9	3
35	LP_037	10403S	16	2	1	10/12/13	P70like_temp_EOP	1200000	1.2	3
36	LP_037	10403S	6.5	2	1	10/12/13	P70like_temp_EOP	1e+06	1	3
37	LP_037	FSL J1_208	37	3	1	8/27/13	P70like_temp_EOP	0	0	3
38	LP_037	FSL J1_208	30	3	1	8/27/13	P70like_temp_EOP	5e+05	0.5	3
39	LP_037	FSL J1_208	25	3	1	8/27/13	P70like_temp_EOP	2200000	2.2	3
40	LP_037	FSL J1_208	21	3	1	8/27/13	P70like_temp_EOP	1.1e+07	11	3
41	LP_037	FSL J1_208	16	3	1	8/27/13	P70like_temp_EOP	1.3e+07	13	3
42	LP_037	FSL J1_208	6.5	3	1	8/27/13	P70like_temp_EOP	1.2e+07	12	3
43	LP_037	FSL B2_294	37	3	1	8/27/13	P70like_temp_EOP	0	0	3
44	LP_037	FSL B2_294	30	3	1	8/27/13	P70like_temp_EOP	1e+06	1	3
45	LP_037	FSL B2_294	25	3	1	8/27/13	P70like_temp_EOP	2e+06	2	3
46	LP_037	FSL B2_294	21	3	1	8/27/13	P70like_temp_EOP	9e+06	9	3
47	LP_037	FSL B2_294	16	3	1	8/27/13	P70like_temp_EOP	1.2e+07	12	3
48	LP_037	FSL B2_294	6.5	3	1	8/27/13	P70like_temp_EOP	1.3e+07	13	3
49	LP_037	10403S	37	3	1	8/27/13	P70like_temp_EOP	0	0	3
50	LP_037	10403S	30	3	1	8/27/13	P70like_temp_EOP	2e+05	0.2	3
51	LP_037	10403S	25	3	1	8/27/13	P70like_temp_EOP	1100000	1.1	3
52	LP_037	10403S	21	3	1	8/27/13	P70like_temp_EOP	1600000	1.6	3
53	LP_037	10403S	16	3	1	8/27/13	P70like_temp_EOP	2200000	2.2	3
54	LP_037	10403S	6.5	3	1	8/27/13	P70like_temp_EOP	8e+05	0.8	3
