# Supplementary material for: Temperature Significantly Affects the Plaquing and Adsorption Efficiencies of Listeria Phages
Source: Front Microbiol. 2016 May 3;7:631. doi: 10.3389/fmicb.2016.00631 (PMC4853374; doi:10.3389/fmicb.2016.00631)
Supplement: Supplementary file 1 [file Data_Sheet_1.ZIP › script and data/reshaped data/eop_lp048.csv]

phage	strain	temp	tech_rep_spot	tech_rep_plate	bio_rep	date	experiment	pfu_titer	relative_value
LP-048	10403S	37	1	1	1	2/16/15	twort_temp_EOP	0	0
LP-048	10403S	30	1	1	1	2/16/15	twort_temp_EOP	2e+06	0.99
LP-048	10403S	25	1	1	1	2/16/15	twort_temp_EOP	2e+06	0.99
LP-048	10403S	21	1	1	1	2/16/15	twort_temp_EOP	2e+06	0.99
LP-048	10403S	12	1	1	1	2/16/15	twort_temp_EOP	2200000	1.1
LP-048	10403S	6.5	1	1	1	2/16/15	twort_temp_EOP	2900000	1.4
LP-048	10403S	37	2	1	1	2/16/15	twort_temp_EOP	0	0
LP-048	10403S	30	2	1	1	2/16/15	twort_temp_EOP	1700000	0.84
LP-048	10403S	25	2	1	1	2/16/15	twort_temp_EOP	3200000	1.6
LP-048	10403S	21	2	1	1	2/16/15	twort_temp_EOP	2700000	1.3
LP-048	10403S	12	2	1	1	2/16/15	twort_temp_EOP	2800000	1.4
LP-048	10403S	6.5	2	1	1	2/16/15	twort_temp_EOP	2300000	1.1
LP-048	10403S	37	3	1	1	2/16/15	twort_temp_EOP	0	0
LP-048	10403S	30	3	1	1	2/16/15	twort_temp_EOP	2400000	1.2
LP-048	10403S	25	3	1	1	2/16/15	twort_temp_EOP	2e+06	0.99
LP-048	10403S	21	3	1	1	2/16/15	twort_temp_EOP	1900000	0.94
LP-048	10403S	12	3	1	1	2/16/15	twort_temp_EOP	2500000	1.2
LP-048	10403S	6.5	3	1	1	2/16/15	twort_temp_EOP	2800000	1.4
LP-048	10403S	37	1	2	1	2/16/15	twort_temp_EOP	0	0
LP-048	10403S	30	1	2	1	2/16/15	twort_temp_EOP	2200000	1.1
LP-048	10403S	25	1	2	1	2/16/15	twort_temp_EOP	1900000	0.94
LP-048	10403S	21	1	2	1	2/16/15	twort_temp_EOP	2600000	1.3
LP-048	10403S	12	1	2	1	2/16/15	twort_temp_EOP	2700000	1.3
LP-048	10403S	6.5	1	2	1	2/16/15	twort_temp_EOP	2500000	1.2
LP-048	10403S	37	2	2	1	2/16/15	twort_temp_EOP	0	0
LP-048	10403S	30	2	2	1	2/16/15	twort_temp_EOP	2e+06	0.99
LP-048	10403S	25	2	2	1	2/16/15	twort_temp_EOP	1700000	0.84
LP-048	10403S	21	2	2	1	2/16/15	twort_temp_EOP	1800000	0.89
LP-048	10403S	12	2	2	1	2/16/15	twort_temp_EOP	2600000	1.3
LP-048	10403S	6.5	2	2	1	2/16/15	twort_temp_EOP	2600000	1.3
LP-048	10403S	37	3	2	1	2/16/15	twort_temp_EOP	0	0
LP-048	10403S	30	3	2	1	2/16/15	twort_temp_EOP	1500000	0.74
LP-048	10403S	25	3	2	1	2/16/15	twort_temp_EOP	1600000	0.79
LP-048	10403S	21	3	2	1	2/16/15	twort_temp_EOP	2e+06	0.99
LP-048	10403S	12	3	2	1	2/16/15	twort_temp_EOP	3e+06	1.5
LP-048	10403S	6.5	3	2	1	2/16/15	twort_temp_EOP	3200000	1.6
LP-048	Mack	37	1	1	1	2/16/15	twort_temp_EOP	0	0
LP-048	Mack	30	1	1	1	2/16/15	twort_temp_EOP	2e+06	0.99
LP-048	Mack	25	1	1	1	2/16/15	twort_temp_EOP	2200000	1.1
LP-048	Mack	21	1	1	1	2/16/15	twort_temp_EOP	2600000	1.3
LP-048	Mack	12	1	1	1	2/16/15	twort_temp_EOP	3500000	1.7
LP-048	Mack	6.5	1	1	1	2/16/15	twort_temp_EOP	3200000	1.6
LP-048	Mack	37	2	1	1	2/16/15	twort_temp_EOP	0	0
LP-048	Mack	30	2	1	1	2/16/15	twort_temp_EOP	2100000	1
LP-048	Mack	25	2	1	1	2/16/15	twort_temp_EOP	2800000	1.4
LP-048	Mack	21	2	1	1	2/16/15	twort_temp_EOP	2300000	1.1
LP-048	Mack	12	2	1	1	2/16/15	twort_temp_EOP	3900000	1.9
LP-048	Mack	6.5	2	1	1	2/16/15	twort_temp_EOP	3400000	1.7
LP-048	Mack	37	3	1	1	2/16/15	twort_temp_EOP	0	0
LP-048	Mack	30	3	1	1	2/16/15	twort_temp_EOP	1700000	0.84
LP-048	Mack	25	3	1	1	2/16/15	twort_temp_EOP	2e+06	0.99
LP-048	Mack	21	3	1	1	2/16/15	twort_temp_EOP	2800000	1.4
LP-048	Mack	12	3	1	1	2/16/15	twort_temp_EOP	3500000	1.7
LP-048	Mack	6.5	3	1	1	2/16/15	twort_temp_EOP	3300000	1.6
LP-048	Mack	37	1	2	1	2/16/15	twort_temp_EOP	0	0
LP-048	Mack	30	1	2	1	2/16/15	twort_temp_EOP	1700000	0.84
LP-048	Mack	25	1	2	1	2/16/15	twort_temp_EOP	2300000	1.1
LP-048	Mack	21	1	2	1	2/16/15	twort_temp_EOP	2100000	1
LP-048	Mack	12	1	2	1	2/16/15	twort_temp_EOP	3700000	1.8
LP-048	Mack	6.5	1	2	1	2/16/15	twort_temp_EOP	3e+06	1.5
LP-048	Mack	37	2	2	1	2/16/15	twort_temp_EOP	0	0
LP-048	Mack	30	2	2	1	2/16/15	twort_temp_EOP	1800000	0.89
LP-048	Mack	25	2	2	1	2/16/15	twort_temp_EOP	2400000	1.2
LP-048	Mack	21	2	2	1	2/16/15	twort_temp_EOP	2400000	1.2
LP-048	Mack	12	2	2	1	2/16/15	twort_temp_EOP	4100000	2
LP-048	Mack	6.5	2	2	1	2/16/15	twort_temp_EOP	2500000	1.2
LP-048	Mack	37	3	2	1	2/16/15	twort_temp_EOP	0	0
LP-048	Mack	30	3	2	1	2/16/15	twort_temp_EOP	2400000	1.2
LP-048	Mack	25	3	2	1	2/16/15	twort_temp_EOP	2100000	1
LP-048	Mack	21	3	2	1	2/16/15	twort_temp_EOP	2700000	1.3
LP-048	Mack	12	3	2	1	2/16/15	twort_temp_EOP	3e+06	1.5
LP-048	Mack	6.5	3	2	1	2/16/15	twort_temp_EOP	3500000	1.7
LP-048	FSL J1-208	37	1	1	1	2/16/15	twort_temp_EOP	0	0
LP-048	FSL J1-208	30	1	1	1	2/16/15	twort_temp_EOP	0	0
LP-048	FSL J1-208	25	1	1	1	2/16/15	twort_temp_EOP	0	0
LP-048	FSL J1-208	21	1	1	1	2/16/15	twort_temp_EOP	0	0
LP-048	FSL J1-208	12	1	1	1	2/16/15	twort_temp_EOP	0	0
LP-048	FSL J1-208	6.5	1	1	1	2/16/15	twort_temp_EOP	0	0
LP-048	FSL J1-208	37	2	1	1	2/16/15	twort_temp_EOP	0	0
LP-048	FSL J1-208	30	2	1	1	2/16/15	twort_temp_EOP	0	0
LP-048	FSL J1-208	25	2	1	1	2/16/15	twort_temp_EOP	0	0
LP-048	FSL J1-208	21	2	1	1	2/16/15	twort_temp_EOP	0	0
LP-048	FSL J1-208	12	2	1	1	2/16/15	twort_temp_EOP	0	0
LP-048	FSL J1-208	6.5	2	1	1	2/16/15	twort_temp_EOP	0	0
LP-048	FSL J1-208	37	3	1	1	2/16/15	twort_temp_EOP	0	0
LP-048	FSL J1-208	30	3	1	1	2/16/15	twort_temp_EOP	0	0
LP-048	FSL J1-208	25	3	1	1	2/16/15	twort_temp_EOP	0	0
LP-048	FSL J1-208	21	3	1	1	2/16/15	twort_temp_EOP	0	0
LP-048	FSL J1-208	12	3	1	1	2/16/15	twort_temp_EOP	0	0
LP-048	FSL J1-208	6.5	3	1	1	2/16/15	twort_temp_EOP	0	0
LP-048	FSL J1-208	37	1	2	1	2/16/15	twort_temp_EOP	0	0
LP-048	FSL J1-208	30	1	2	1	2/16/15	twort_temp_EOP	0	0
LP-048	FSL J1-208	25	1	2	1	2/16/15	twort_temp_EOP	0	0
LP-048	FSL J1-208	21	1	2	1	2/16/15	twort_temp_EOP	0	0
LP-048	FSL J1-208	12	1	2	1	2/16/15	twort_temp_EOP	0	0
LP-048	FSL J1-208	6.5	1	2	1	2/16/15	twort_temp_EOP	0	0
LP-048	FSL J1-208	37	2	2	1	2/16/15	twort_temp_EOP	0	0
LP-048	FSL J1-208	30	2	2	1	2/16/15	twort_temp_EOP	0	0
LP-048	FSL J1-208	25	2	2	1	2/16/15	twort_temp_EOP	0	0
LP-048	FSL J1-208	21	2	2	1	2/16/15	twort_temp_EOP	0	0
LP-048	FSL J1-208	12	2	2	1	2/16/15	twort_temp_EOP	0	0
LP-048	FSL J1-208	6.5	2	2	1	2/16/15	twort_temp_EOP	0	0
LP-048	FSL J1-208	37	3	2	1	2/16/15	twort_temp_EOP	0	0
LP-048	FSL J1-208	30	3	2	1	2/16/15	twort_temp_EOP	0	0
LP-048	FSL J1-208	25	3	2	1	2/16/15	twort_temp_EOP	0	0
LP-048	FSL J1-208	21	3	2	1	2/16/15	twort_temp_EOP	0	0
LP-048	FSL J1-208	12	3	2	1	2/16/15	twort_temp_EOP	0	0
LP-048	FSL J1-208	6.5	3	2	1	2/16/15	twort_temp_EOP	0	0
LP-048	FSL J1-175	37	1	1	1	2/16/15	twort_temp_EOP	0	0
LP-048	FSL J1-175	30	1	1	1	2/16/15	twort_temp_EOP	1600000	0.79
LP-048	FSL J1-175	25	1	1	1	2/16/15	twort_temp_EOP	2300000	1.1
LP-048	FSL J1-175	21	1	1	1	2/16/15	twort_temp_EOP	370000	0.18
LP-048	FSL J1-175	12	1	1	1	2/16/15	twort_temp_EOP	420000	0.21
LP-048	FSL J1-175	6.5	1	1	1	2/16/15	twort_temp_EOP	3400000	1.7
LP-048	FSL J1-175	37	2	1	1	2/16/15	twort_temp_EOP	0	0
LP-048	FSL J1-175	30	2	1	1	2/16/15	twort_temp_EOP	2e+06	0.99
LP-048	FSL J1-175	25	2	1	1	2/16/15	twort_temp_EOP	2e+06	0.99
LP-048	FSL J1-175	21	2	1	1	2/16/15	twort_temp_EOP	340000	0.17
LP-048	FSL J1-175	12	2	1	1	2/16/15	twort_temp_EOP	420000	0.21
LP-048	FSL J1-175	6.5	2	1	1	2/16/15	twort_temp_EOP	3300000	1.6
LP-048	FSL J1-175	37	3	1	1	2/16/15	twort_temp_EOP	0	0
LP-048	FSL J1-175	30	3	1	1	2/16/15	twort_temp_EOP	2100000	1
LP-048	FSL J1-175	25	3	1	1	2/16/15	twort_temp_EOP	2e+06	0.99
LP-048	FSL J1-175	21	3	1	1	2/16/15	twort_temp_EOP	330000	0.16
LP-048	FSL J1-175	12	3	1	1	2/16/15	twort_temp_EOP	330000	0.16
LP-048	FSL J1-175	6.5	3	1	1	2/16/15	twort_temp_EOP	3900000	1.9
LP-048	FSL J1-175	37	1	2	1	2/16/15	twort_temp_EOP	0	0
LP-048	FSL J1-175	30	1	2	1	2/16/15	twort_temp_EOP	1900000	0.94
LP-048	FSL J1-175	25	1	2	1	2/16/15	twort_temp_EOP	1500000	0.74
LP-048	FSL J1-175	21	1	2	1	2/16/15	twort_temp_EOP	380000	0.19
LP-048	FSL J1-175	12	1	2	1	2/16/15	twort_temp_EOP	0	0
LP-048	FSL J1-175	6.5	1	2	1	2/16/15	twort_temp_EOP	2900000	1.4
LP-048	FSL J1-175	37	2	2	1	2/16/15	twort_temp_EOP	0	0
LP-048	FSL J1-175	30	2	2	1	2/16/15	twort_temp_EOP	2100000	1
LP-048	FSL J1-175	25	2	2	1	2/16/15	twort_temp_EOP	1200000	0.6
LP-048	FSL J1-175	21	2	2	1	2/16/15	twort_temp_EOP	290000	0.14
LP-048	FSL J1-175	12	2	2	1	2/16/15	twort_temp_EOP	0	0
LP-048	FSL J1-175	6.5	2	2	1	2/16/15	twort_temp_EOP	3300000	1.6
LP-048	FSL J1-175	37	3	2	1	2/16/15	twort_temp_EOP	0	0
LP-048	FSL J1-175	30	3	2	1	2/16/15	twort_temp_EOP	2200000	1.1
LP-048	FSL J1-175	25	3	2	1	2/16/15	twort_temp_EOP	1400000	0.69
LP-048	FSL J1-175	21	3	2	1	2/16/15	twort_temp_EOP	250000	0.12
LP-048	FSL J1-175	12	3	2	1	2/16/15	twort_temp_EOP	0	0
LP-048	FSL J1-175	6.5	3	2	1	2/16/15	twort_temp_EOP	2700000	1.3
LP-048	F2365	37	1	1	1	2/16/15	twort_temp_EOP	0	0
LP-048	F2365	30	1	1	1	2/16/15	twort_temp_EOP	0	0
LP-048	F2365	25	1	1	1	2/16/15	twort_temp_EOP	0	0
LP-048	F2365	21	1	1	1	2/16/15	twort_temp_EOP	0	0
LP-048	F2365	12	1	1	1	2/16/15	twort_temp_EOP	0	0
LP-048	F2365	6.5	1	1	1	2/16/15	twort_temp_EOP	0	0
LP-048	F2365	37	2	1	1	2/16/15	twort_temp_EOP	0	0
LP-048	F2365	30	2	1	1	2/16/15	twort_temp_EOP	0	0
LP-048	F2365	25	2	1	1	2/16/15	twort_temp_EOP	0	0
LP-048	F2365	21	2	1	1	2/16/15	twort_temp_EOP	0	0
LP-048	F2365	12	2	1	1	2/16/15	twort_temp_EOP	0	0
LP-048	F2365	6.5	2	1	1	2/16/15	twort_temp_EOP	0	0
LP-048	F2365	37	3	1	1	2/16/15	twort_temp_EOP	0	0
LP-048	F2365	30	3	1	1	2/16/15	twort_temp_EOP	0	0
LP-048	F2365	25	3	1	1	2/16/15	twort_temp_EOP	0	0
LP-048	F2365	21	3	1	1	2/16/15	twort_temp_EOP	0	0
LP-048	F2365	12	3	1	1	2/16/15	twort_temp_EOP	0	0
LP-048	F2365	6.5	3	1	1	2/16/15	twort_temp_EOP	0	0
LP-048	F2365	37	1	2	1	2/16/15	twort_temp_EOP	0	0
LP-048	F2365	30	1	2	1	2/16/15	twort_temp_EOP	0	0
LP-048	F2365	25	1	2	1	2/16/15	twort_temp_EOP	0	0
LP-048	F2365	21	1	2	1	2/16/15	twort_temp_EOP	0	0
LP-048	F2365	12	1	2	1	2/16/15	twort_temp_EOP	0	0
LP-048	F2365	6.5	1	2	1	2/16/15	twort_temp_EOP	0	0
LP-048	F2365	37	2	2	1	2/16/15	twort_temp_EOP	0	0
LP-048	F2365	30	2	2	1	2/16/15	twort_temp_EOP	0	0
LP-048	F2365	25	2	2	1	2/16/15	twort_temp_EOP	0	0
LP-048	F2365	21	2	2	1	2/16/15	twort_temp_EOP	0	0
LP-048	F2365	12	2	2	1	2/16/15	twort_temp_EOP	0	0
LP-048	F2365	6.5	2	2	1	2/16/15	twort_temp_EOP	0	0
LP-048	F2365	37	3	2	1	2/16/15	twort_temp_EOP	0	0
LP-048	F2365	30	3	2	1	2/16/15	twort_temp_EOP	0	0
LP-048	F2365	25	3	2	1	2/16/15	twort_temp_EOP	0	0
LP-048	F2365	21	3	2	1	2/16/15	twort_temp_EOP	0	0
LP-048	F2365	12	3	2	1	2/16/15	twort_temp_EOP	0	0
LP-048	F2365	6.5	3	2	1	2/16/15	twort_temp_EOP	0	0
LP-048	10403S	37	1	1	2	3/31/15	twort_temp_EOP	0	0
LP-048	10403S	30	1	1	2	3/31/15	twort_temp_EOP	1600000	0.79
LP-048	10403S	25	1	1	2	3/31/15	twort_temp_EOP	2200000	1.1
LP-048	10403S	21	1	1	2	3/31/15	twort_temp_EOP	2800000	1.4
LP-048	10403S	12	1	1	2	3/31/15	twort_temp_EOP	3300000	1.6
LP-048	10403S	6.5	1	1	2	3/31/15	twort_temp_EOP	3100000	1.5
LP-048	10403S	37	2	1	2	3/31/15	twort_temp_EOP	0	0
LP-048	10403S	30	2	1	2	3/31/15	twort_temp_EOP	1800000	0.89
LP-048	10403S	25	2	1	2	3/31/15	twort_temp_EOP	2200000	1.1
LP-048	10403S	21	2	1	2	3/31/15	twort_temp_EOP	2300000	1.1
LP-048	10403S	12	2	1	2	3/31/15	twort_temp_EOP	3100000	1.5
LP-048	10403S	6.5	2	1	2	3/31/15	twort_temp_EOP	2800000	1.4
LP-048	10403S	37	3	1	2	3/31/15	twort_temp_EOP	0	0
LP-048	10403S	30	3	1	2	3/31/15	twort_temp_EOP	1700000	0.84
LP-048	10403S	25	3	1	2	3/31/15	twort_temp_EOP	2100000	1
LP-048	10403S	21	3	1	2	3/31/15	twort_temp_EOP	1900000	0.94
LP-048	10403S	12	3	1	2	3/31/15	twort_temp_EOP	2200000	1.1
LP-048	10403S	6.5	3	1	2	3/31/15	twort_temp_EOP	2700000	1.3
LP-048	10403S	37	1	2	2	3/31/15	twort_temp_EOP	0	0
LP-048	10403S	30	1	2	2	3/31/15	twort_temp_EOP	1400000	0.69
LP-048	10403S	25	1	2	2	3/31/15	twort_temp_EOP	1800000	0.89
LP-048	10403S	21	1	2	2	3/31/15	twort_temp_EOP	1900000	0.94
LP-048	10403S	12	1	2	2	3/31/15	twort_temp_EOP	2500000	1.2
LP-048	10403S	6.5	1	2	2	3/31/15	twort_temp_EOP	3e+06	1.5
LP-048	10403S	37	2	2	2	3/31/15	twort_temp_EOP	0	0
LP-048	10403S	30	2	2	2	3/31/15	twort_temp_EOP	2100000	1
LP-048	10403S	25	2	2	2	3/31/15	twort_temp_EOP	2100000	1
LP-048	10403S	21	2	2	2	3/31/15	twort_temp_EOP	1800000	0.89
LP-048	10403S	12	2	2	2	3/31/15	twort_temp_EOP	2300000	1.1
LP-048	10403S	6.5	2	2	2	3/31/15	twort_temp_EOP	2900000	1.4
LP-048	10403S	37	3	2	2	3/31/15	twort_temp_EOP	0	0
LP-048	10403S	30	3	2	2	3/31/15	twort_temp_EOP	1600000	0.79
LP-048	10403S	25	3	2	2	3/31/15	twort_temp_EOP	1700000	0.84
LP-048	10403S	21	3	2	2	3/31/15	twort_temp_EOP	2e+06	0.99
LP-048	10403S	12	3	2	2	3/31/15	twort_temp_EOP	2500000	1.2
LP-048	10403S	6.5	3	2	2	3/31/15	twort_temp_EOP	2700000	1.3
LP-048	Mack	37	1	1	2	3/31/15	twort_temp_EOP	0	0
LP-048	Mack	30	1	1	2	3/31/15	twort_temp_EOP	2400000	1.2
LP-048	Mack	25	1	1	2	3/31/15	twort_temp_EOP	2500000	1.2
LP-048	Mack	21	1	1	2	3/31/15	twort_temp_EOP	2e+06	0.99
LP-048	Mack	12	1	1	2	3/31/15	twort_temp_EOP	3400000	1.7
LP-048	Mack	6.5	1	1	2	3/31/15	twort_temp_EOP	3100000	1.5
LP-048	Mack	37	2	1	2	3/31/15	twort_temp_EOP	0	0
LP-048	Mack	30	2	1	2	3/31/15	twort_temp_EOP	1700000	0.84
LP-048	Mack	25	2	1	2	3/31/15	twort_temp_EOP	2900000	1.4
LP-048	Mack	21	2	1	2	3/31/15	twort_temp_EOP	2200000	1.1
LP-048	Mack	12	2	1	2	3/31/15	twort_temp_EOP	3600000	1.8
LP-048	Mack	6.5	2	1	2	3/31/15	twort_temp_EOP	3800000	1.9
LP-048	Mack	37	3	1	2	3/31/15	twort_temp_EOP	0	0
LP-048	Mack	30	3	1	2	3/31/15	twort_temp_EOP	2200000	1.1
LP-048	Mack	25	3	1	2	3/31/15	twort_temp_EOP	2400000	1.2
LP-048	Mack	21	3	1	2	3/31/15	twort_temp_EOP	2400000	1.2
LP-048	Mack	12	3	1	2	3/31/15	twort_temp_EOP	3500000	1.7
LP-048	Mack	6.5	3	1	2	3/31/15	twort_temp_EOP	3100000	1.5
LP-048	Mack	37	1	2	2	3/31/15	twort_temp_EOP	0	0
LP-048	Mack	30	1	2	2	3/31/15	twort_temp_EOP	2e+06	0.99
LP-048	Mack	25	1	2	2	3/31/15	twort_temp_EOP	2600000	1.3
LP-048	Mack	21	1	2	2	3/31/15	twort_temp_EOP	2800000	1.4
LP-048	Mack	12	1	2	2	3/31/15	twort_temp_EOP	3e+06	1.5
LP-048	Mack	6.5	1	2	2	3/31/15	twort_temp_EOP	3500000	1.7
LP-048	Mack	37	2	2	2	3/31/15	twort_temp_EOP	0	0
LP-048	Mack	30	2	2	2	3/31/15	twort_temp_EOP	1900000	0.94
LP-048	Mack	25	2	2	2	3/31/15	twort_temp_EOP	2700000	1.3
LP-048	Mack	21	2	2	2	3/31/15	twort_temp_EOP	2700000	1.3
LP-048	Mack	12	2	2	2	3/31/15	twort_temp_EOP	3900000	1.9
LP-048	Mack	6.5	2	2	2	3/31/15	twort_temp_EOP	3e+06	1.5
LP-048	Mack	37	3	2	2	3/31/15	twort_temp_EOP	0	0
LP-048	Mack	30	3	2	2	3/31/15	twort_temp_EOP	2200000	1.1
LP-048	Mack	25	3	2	2	3/31/15	twort_temp_EOP	2100000	1
LP-048	Mack	21	3	2	2	3/31/15	twort_temp_EOP	1900000	0.94
LP-048	Mack	12	3	2	2	3/31/15	twort_temp_EOP	2700000	1.3
LP-048	Mack	6.5	3	2	2	3/31/15	twort_temp_EOP	3e+06	1.5
LP-048	FSL J1-208	37	1	1	2	3/31/15	twort_temp_EOP	0	0
LP-048	FSL J1-208	30	1	1	2	3/31/15	twort_temp_EOP	0	0
LP-048	FSL J1-208	25	1	1	2	3/31/15	twort_temp_EOP	0	0
LP-048	FSL J1-208	21	1	1	2	3/31/15	twort_temp_EOP	0	0
LP-048	FSL J1-208	12	1	1	2	3/31/15	twort_temp_EOP	0	0
LP-048	FSL J1-208	6.5	1	1	2	3/31/15	twort_temp_EOP	0	0
LP-048	FSL J1-208	37	2	1	2	3/31/15	twort_temp_EOP	0	0
LP-048	FSL J1-208	30	2	1	2	3/31/15	twort_temp_EOP	0	0
LP-048	FSL J1-208	25	2	1	2	3/31/15	twort_temp_EOP	0	0
LP-048	FSL J1-208	21	2	1	2	3/31/15	twort_temp_EOP	0	0
LP-048	FSL J1-208	12	2	1	2	3/31/15	twort_temp_EOP	0	0
LP-048	FSL J1-208	6.5	2	1	2	3/31/15	twort_temp_EOP	0	0
LP-048	FSL J1-208	37	3	1	2	3/31/15	twort_temp_EOP	0	0
LP-048	FSL J1-208	30	3	1	2	3/31/15	twort_temp_EOP	0	0
LP-048	FSL J1-208	25	3	1	2	3/31/15	twort_temp_EOP	0	0
LP-048	FSL J1-208	21	3	1	2	3/31/15	twort_temp_EOP	0	0
LP-048	FSL J1-208	12	3	1	2	3/31/15	twort_temp_EOP	0	0
LP-048	FSL J1-208	6.5	3	1	2	3/31/15	twort_temp_EOP	0	0
LP-048	FSL J1-208	37	1	2	2	3/31/15	twort_temp_EOP	0	0
LP-048	FSL J1-208	30	1	2	2	3/31/15	twort_temp_EOP	0	0
LP-048	FSL J1-208	25	1	2	2	3/31/15	twort_temp_EOP	0	0
LP-048	FSL J1-208	21	1	2	2	3/31/15	twort_temp_EOP	0	0
LP-048	FSL J1-208	12	1	2	2	3/31/15	twort_temp_EOP	0	0
LP-048	FSL J1-208	6.5	1	2	2	3/31/15	twort_temp_EOP	0	0
LP-048	FSL J1-208	37	2	2	2	3/31/15	twort_temp_EOP	0	0
LP-048	FSL J1-208	30	2	2	2	3/31/15	twort_temp_EOP	0	0
LP-048	FSL J1-208	25	2	2	2	3/31/15	twort_temp_EOP	0	0
LP-048	FSL J1-208	21	2	2	2	3/31/15	twort_temp_EOP	0	0
LP-048	FSL J1-208	12	2	2	2	3/31/15	twort_temp_EOP	0	0
LP-048	FSL J1-208	6.5	2	2	2	3/31/15	twort_temp_EOP	0	0
LP-048	FSL J1-208	37	3	2	2	3/31/15	twort_temp_EOP	0	0
LP-048	FSL J1-208	30	3	2	2	3/31/15	twort_temp_EOP	0	0
LP-048	FSL J1-208	25	3	2	2	3/31/15	twort_temp_EOP	0	0
LP-048	FSL J1-208	21	3	2	2	3/31/15	twort_temp_EOP	0	0
LP-048	FSL J1-208	12	3	2	2	3/31/15	twort_temp_EOP	0	0
LP-048	FSL J1-208	6.5	3	2	2	3/31/15	twort_temp_EOP	0	0
LP-048	FSL J1-175	37	1	1	2	3/31/15	twort_temp_EOP	0	0
LP-048	FSL J1-175	30	1	1	2	3/31/15	twort_temp_EOP	1800000	0.89
LP-048	FSL J1-175	25	1	1	2	3/31/15	twort_temp_EOP	2500000	1.2
LP-048	FSL J1-175	21	1	1	2	3/31/15	twort_temp_EOP	2300000	1.1
LP-048	FSL J1-175	12	1	1	2	3/31/15	twort_temp_EOP	1e+06	0.5
LP-048	FSL J1-175	6.5	1	1	2	3/31/15	twort_temp_EOP	2700000	1.3
LP-048	FSL J1-175	37	2	1	2	3/31/15	twort_temp_EOP	0	0
LP-048	FSL J1-175	30	2	1	2	3/31/15	twort_temp_EOP	2600000	1.3
LP-048	FSL J1-175	25	2	1	2	3/31/15	twort_temp_EOP	1800000	0.89
LP-048	FSL J1-175	21	2	1	2	3/31/15	twort_temp_EOP	1700000	0.84
LP-048	FSL J1-175	12	2	1	2	3/31/15	twort_temp_EOP	9e+05	0.45
LP-048	FSL J1-175	6.5	2	1	2	3/31/15	twort_temp_EOP	2900000	1.4
LP-048	FSL J1-175	37	3	1	2	3/31/15	twort_temp_EOP	0	0
LP-048	FSL J1-175	30	3	1	2	3/31/15	twort_temp_EOP	2200000	1.1
LP-048	FSL J1-175	25	3	1	2	3/31/15	twort_temp_EOP	2100000	1
LP-048	FSL J1-175	21	3	1	2	3/31/15	twort_temp_EOP	2100000	1
LP-048	FSL J1-175	12	3	1	2	3/31/15	twort_temp_EOP	7e+05	0.35
LP-048	FSL J1-175	6.5	3	1	2	3/31/15	twort_temp_EOP	2800000	1.4
LP-048	FSL J1-175	37	1	2	2	3/31/15	twort_temp_EOP	0	0
LP-048	FSL J1-175	30	1	2	2	3/31/15	twort_temp_EOP	1700000	0.84
LP-048	FSL J1-175	25	1	2	2	3/31/15	twort_temp_EOP	2600000	1.3
LP-048	FSL J1-175	21	1	2	2	3/31/15	twort_temp_EOP	1500000	0.74
LP-048	FSL J1-175	12	1	2	2	3/31/15	twort_temp_EOP	1100000	0.55
LP-048	FSL J1-175	6.5	1	2	2	3/31/15	twort_temp_EOP	2400000	1.2
LP-048	FSL J1-175	37	2	2	2	3/31/15	twort_temp_EOP	0	0
LP-048	FSL J1-175	30	2	2	2	3/31/15	twort_temp_EOP	2100000	1
LP-048	FSL J1-175	25	2	2	2	3/31/15	twort_temp_EOP	2500000	1.2
LP-048	FSL J1-175	21	2	2	2	3/31/15	twort_temp_EOP	1300000	0.64
LP-048	FSL J1-175	12	2	2	2	3/31/15	twort_temp_EOP	1100000	0.55
LP-048	FSL J1-175	6.5	2	2	2	3/31/15	twort_temp_EOP	2200000	1.1
LP-048	FSL J1-175	37	3	2	2	3/31/15	twort_temp_EOP	0	0
LP-048	FSL J1-175	30	3	2	2	3/31/15	twort_temp_EOP	2e+06	0.99
LP-048	FSL J1-175	25	3	2	2	3/31/15	twort_temp_EOP	1900000	0.94
LP-048	FSL J1-175	21	3	2	2	3/31/15	twort_temp_EOP	1e+06	0.5
LP-048	FSL J1-175	12	3	2	2	3/31/15	twort_temp_EOP	8e+05	0.4
LP-048	FSL J1-175	6.5	3	2	2	3/31/15	twort_temp_EOP	2900000	1.4
LP-048	F2365	37	1	1	2	3/31/15	twort_temp_EOP	0	0
LP-048	F2365	30	1	1	2	3/31/15	twort_temp_EOP	0	0
LP-048	F2365	25	1	1	2	3/31/15	twort_temp_EOP	0	0
LP-048	F2365	21	1	1	2	3/31/15	twort_temp_EOP	0	0
LP-048	F2365	12	1	1	2	3/31/15	twort_temp_EOP	0	0
LP-048	F2365	6.5	1	1	2	3/31/15	twort_temp_EOP	0	0
LP-048	F2365	37	2	1	2	3/31/15	twort_temp_EOP	0	0
LP-048	F2365	30	2	1	2	3/31/15	twort_temp_EOP	0	0
LP-048	F2365	25	2	1	2	3/31/15	twort_temp_EOP	0	0
LP-048	F2365	21	2	1	2	3/31/15	twort_temp_EOP	0	0
LP-048	F2365	12	2	1	2	3/31/15	twort_temp_EOP	0	0
LP-048	F2365	6.5	2	1	2	3/31/15	twort_temp_EOP	0	0
LP-048	F2365	37	3	1	2	3/31/15	twort_temp_EOP	0	0
LP-048	F2365	30	3	1	2	3/31/15	twort_temp_EOP	0	0
LP-048	F2365	25	3	1	2	3/31/15	twort_temp_EOP	0	0
LP-048	F2365	21	3	1	2	3/31/15	twort_temp_EOP	0	0
LP-048	F2365	12	3	1	2	3/31/15	twort_temp_EOP	0	0
LP-048	F2365	6.5	3	1	2	3/31/15	twort_temp_EOP	0	0
LP-048	F2365	37	1	2	2	3/31/15	twort_temp_EOP	0	0
LP-048	F2365	30	1	2	2	3/31/15	twort_temp_EOP	0	0
LP-048	F2365	25	1	2	2	3/31/15	twort_temp_EOP	0	0
LP-048	F2365	21	1	2	2	3/31/15	twort_temp_EOP	0	0
LP-048	F2365	12	1	2	2	3/31/15	twort_temp_EOP	0	0
LP-048	F2365	6.5	1	2	2	3/31/15	twort_temp_EOP	0	0
LP-048	F2365	37	2	2	2	3/31/15	twort_temp_EOP	0	0
LP-048	F2365	30	2	2	2	3/31/15	twort_temp_EOP	0	0
LP-048	F2365	25	2	2	2	3/31/15	twort_temp_EOP	0	0
LP-048	F2365	21	2	2	2	3/31/15	twort_temp_EOP	0	0
LP-048	F2365	12	2	2	2	3/31/15	twort_temp_EOP	0	0
LP-048	F2365	6.5	2	2	2	3/31/15	twort_temp_EOP	0	0
LP-048	F2365	37	3	2	2	3/31/15	twort_temp_EOP	0	0
LP-048	F2365	30	3	2	2	3/31/15	twort_temp_EOP	0	0
LP-048	F2365	25	3	2	2	3/31/15	twort_temp_EOP	0	0
LP-048	F2365	21	3	2	2	3/31/15	twort_temp_EOP	0	0
LP-048	F2365	12	3	2	2	3/31/15	twort_temp_EOP	0	0
LP-048	F2365	6.5	3	2	2	3/31/15	twort_temp_EOP	0	0
LP-048	10403S	37	1	1	3	3/26/15	twort_temp_EOP	0	0
LP-048	10403S	30	1	1	3	3/26/15	twort_temp_EOP	1400000	0.69
LP-048	10403S	25	1	1	3	3/26/15	twort_temp_EOP	2500000	1.2
LP-048	10403S	21	1	1	3	3/26/15	twort_temp_EOP	2800000	1.4
LP-048	10403S	12	1	1	3	3/26/15	twort_temp_EOP	4500000	2.2
LP-048	10403S	6.5	1	1	3	3/26/15	twort_temp_EOP	2600000	1.3
LP-048	10403S	37	2	1	3	3/26/15	twort_temp_EOP	0	0
LP-048	10403S	30	2	1	3	3/26/15	twort_temp_EOP	1800000	0.89
LP-048	10403S	25	2	1	3	3/26/15	twort_temp_EOP	3300000	1.6
LP-048	10403S	21	2	1	3	3/26/15	twort_temp_EOP	2500000	1.2
LP-048	10403S	12	2	1	3	3/26/15	twort_temp_EOP	3700000	1.8
LP-048	10403S	6.5	2	1	3	3/26/15	twort_temp_EOP	2900000	1.4
LP-048	10403S	37	3	1	3	3/26/15	twort_temp_EOP	0	0
LP-048	10403S	30	3	1	3	3/26/15	twort_temp_EOP	1500000	0.74
LP-048	10403S	25	3	1	3	3/26/15	twort_temp_EOP	2900000	1.4
LP-048	10403S	21	3	1	3	3/26/15	twort_temp_EOP	3100000	1.5
LP-048	10403S	12	3	1	3	3/26/15	twort_temp_EOP	4300000	2.1
LP-048	10403S	6.5	3	1	3	3/26/15	twort_temp_EOP	2800000	1.4
LP-048	10403S	37	1	2	3	3/26/15	twort_temp_EOP	0	0
LP-048	10403S	30	1	2	3	3/26/15	twort_temp_EOP	1600000	0.79
LP-048	10403S	25	1	2	3	3/26/15	twort_temp_EOP	2400000	1.2
LP-048	10403S	21	1	2	3	3/26/15	twort_temp_EOP	3e+06	1.5
LP-048	10403S	12	1	2	3	3/26/15	twort_temp_EOP	2700000	1.3
LP-048	10403S	6.5	1	2	3	3/26/15	twort_temp_EOP	3e+06	1.5
LP-048	10403S	37	2	2	3	3/26/15	twort_temp_EOP	0	0
LP-048	10403S	30	2	2	3	3/26/15	twort_temp_EOP	1900000	0.94
LP-048	10403S	25	2	2	3	3/26/15	twort_temp_EOP	2200000	1.1
LP-048	10403S	21	2	2	3	3/26/15	twort_temp_EOP	3600000	1.8
LP-048	10403S	12	2	2	3	3/26/15	twort_temp_EOP	3700000	1.8
LP-048	10403S	6.5	2	2	3	3/26/15	twort_temp_EOP	3100000	1.5
LP-048	10403S	37	3	2	3	3/26/15	twort_temp_EOP	0	0
LP-048	10403S	30	3	2	3	3/26/15	twort_temp_EOP	1700000	0.84
LP-048	10403S	25	3	2	3	3/26/15	twort_temp_EOP	2700000	1.3
LP-048	10403S	21	3	2	3	3/26/15	twort_temp_EOP	2800000	1.4
LP-048	10403S	12	3	2	3	3/26/15	twort_temp_EOP	3900000	1.9
LP-048	10403S	6.5	3	2	3	3/26/15	twort_temp_EOP	3100000	1.5
LP-048	Mack	37	1	1	3	3/26/15	twort_temp_EOP	0	0
LP-048	Mack	30	1	1	3	3/26/15	twort_temp_EOP	2500000	1.2
LP-048	Mack	25	1	1	3	3/26/15	twort_temp_EOP	3300000	1.6
LP-048	Mack	21	1	1	3	3/26/15	twort_temp_EOP	3e+06	1.5
LP-048	Mack	12	1	1	3	3/26/15	twort_temp_EOP	6400000	3.2
LP-048	Mack	6.5	1	1	3	3/26/15	twort_temp_EOP	4600000	2.3
LP-048	Mack	37	2	1	3	3/26/15	twort_temp_EOP	0	0
LP-048	Mack	30	2	1	3	3/26/15	twort_temp_EOP	2200000	1.1
LP-048	Mack	25	2	1	3	3/26/15	twort_temp_EOP	3800000	1.9
LP-048	Mack	21	2	1	3	3/26/15	twort_temp_EOP	4300000	2.1
LP-048	Mack	12	2	1	3	3/26/15	twort_temp_EOP	4e+06	2
LP-048	Mack	6.5	2	1	3	3/26/15	twort_temp_EOP	3800000	1.9
LP-048	Mack	37	3	1	3	3/26/15	twort_temp_EOP	0	0
LP-048	Mack	30	3	1	3	3/26/15	twort_temp_EOP	2200000	1.1
LP-048	Mack	25	3	1	3	3/26/15	twort_temp_EOP	2500000	1.2
LP-048	Mack	21	3	1	3	3/26/15	twort_temp_EOP	3300000	1.6
LP-048	Mack	12	3	1	3	3/26/15	twort_temp_EOP	5100000	2.5
LP-048	Mack	6.5	3	1	3	3/26/15	twort_temp_EOP	3600000	1.8
LP-048	Mack	37	1	2	3	3/26/15	twort_temp_EOP	0	0
LP-048	Mack	30	1	2	3	3/26/15	twort_temp_EOP	2e+06	0.99
LP-048	Mack	25	1	2	3	3/26/15	twort_temp_EOP	3e+06	1.5
LP-048	Mack	21	1	2	3	3/26/15	twort_temp_EOP	3600000	1.8
LP-048	Mack	12	1	2	3	3/26/15	twort_temp_EOP	3900000	1.9
LP-048	Mack	6.5	1	2	3	3/26/15	twort_temp_EOP	3400000	1.7
LP-048	Mack	37	2	2	3	3/26/15	twort_temp_EOP	0	0
LP-048	Mack	30	2	2	3	3/26/15	twort_temp_EOP	1600000	0.79
LP-048	Mack	25	2	2	3	3/26/15	twort_temp_EOP	2400000	1.2
LP-048	Mack	21	2	2	3	3/26/15	twort_temp_EOP	3600000	1.8
LP-048	Mack	12	2	2	3	3/26/15	twort_temp_EOP	3800000	1.9
LP-048	Mack	6.5	2	2	3	3/26/15	twort_temp_EOP	3900000	1.9
LP-048	Mack	37	3	2	3	3/26/15	twort_temp_EOP	0	0
LP-048	Mack	30	3	2	3	3/26/15	twort_temp_EOP	1700000	0.84
LP-048	Mack	25	3	2	3	3/26/15	twort_temp_EOP	2400000	1.2
LP-048	Mack	21	3	2	3	3/26/15	twort_temp_EOP	4100000	2
LP-048	Mack	12	3	2	3	3/26/15	twort_temp_EOP	3400000	1.7
LP-048	Mack	6.5	3	2	3	3/26/15	twort_temp_EOP	3300000	1.6
LP-048	FSL J1-208	37	1	1	3	3/26/15	twort_temp_EOP	0	0
LP-048	FSL J1-208	30	1	1	3	3/26/15	twort_temp_EOP	0	0
LP-048	FSL J1-208	25	1	1	3	3/26/15	twort_temp_EOP	0	0
LP-048	FSL J1-208	21	1	1	3	3/26/15	twort_temp_EOP	0	0
LP-048	FSL J1-208	12	1	1	3	3/26/15	twort_temp_EOP	0	0
LP-048	FSL J1-208	6.5	1	1	3	3/26/15	twort_temp_EOP	0	0
LP-048	FSL J1-208	37	2	1	3	3/26/15	twort_temp_EOP	0	0
LP-048	FSL J1-208	30	2	1	3	3/26/15	twort_temp_EOP	0	0
LP-048	FSL J1-208	25	2	1	3	3/26/15	twort_temp_EOP	0	0
LP-048	FSL J1-208	21	2	1	3	3/26/15	twort_temp_EOP	0	0
LP-048	FSL J1-208	12	2	1	3	3/26/15	twort_temp_EOP	0	0
LP-048	FSL J1-208	6.5	2	1	3	3/26/15	twort_temp_EOP	0	0
LP-048	FSL J1-208	37	3	1	3	3/26/15	twort_temp_EOP	0	0
LP-048	FSL J1-208	30	3	1	3	3/26/15	twort_temp_EOP	0	0
LP-048	FSL J1-208	25	3	1	3	3/26/15	twort_temp_EOP	0	0
LP-048	FSL J1-208	21	3	1	3	3/26/15	twort_temp_EOP	0	0
LP-048	FSL J1-208	12	3	1	3	3/26/15	twort_temp_EOP	0	0
LP-048	FSL J1-208	6.5	3	1	3	3/26/15	twort_temp_EOP	0	0
LP-048	FSL J1-208	37	1	2	3	3/26/15	twort_temp_EOP	0	0
LP-048	FSL J1-208	30	1	2	3	3/26/15	twort_temp_EOP	0	0
LP-048	FSL J1-208	25	1	2	3	3/26/15	twort_temp_EOP	0	0
LP-048	FSL J1-208	21	1	2	3	3/26/15	twort_temp_EOP	0	0
LP-048	FSL J1-208	12	1	2	3	3/26/15	twort_temp_EOP	0	0
LP-048	FSL J1-208	6.5	1	2	3	3/26/15	twort_temp_EOP	0	0
LP-048	FSL J1-208	37	2	2	3	3/26/15	twort_temp_EOP	0	0
LP-048	FSL J1-208	30	2	2	3	3/26/15	twort_temp_EOP	0	0
LP-048	FSL J1-208	25	2	2	3	3/26/15	twort_temp_EOP	0	0
LP-048	FSL J1-208	21	2	2	3	3/26/15	twort_temp_EOP	0	0
LP-048	FSL J1-208	12	2	2	3	3/26/15	twort_temp_EOP	0	0
LP-048	FSL J1-208	6.5	2	2	3	3/26/15	twort_temp_EOP	0	0
LP-048	FSL J1-208	37	3	2	3	3/26/15	twort_temp_EOP	0	0
LP-048	FSL J1-208	30	3	2	3	3/26/15	twort_temp_EOP	0	0
LP-048	FSL J1-208	25	3	2	3	3/26/15	twort_temp_EOP	0	0
LP-048	FSL J1-208	21	3	2	3	3/26/15	twort_temp_EOP	0	0
LP-048	FSL J1-208	12	3	2	3	3/26/15	twort_temp_EOP	0	0
LP-048	FSL J1-208	6.5	3	2	3	3/26/15	twort_temp_EOP	0	0
LP-048	FSL J1-175	37	1	1	3	3/26/15	twort_temp_EOP	0	0
LP-048	FSL J1-175	30	1	1	3	3/26/15	twort_temp_EOP	2600000	1.3
LP-048	FSL J1-175	25	1	1	3	3/26/15	twort_temp_EOP	2700000	1.3
LP-048	FSL J1-175	21	1	1	3	3/26/15	twort_temp_EOP	1080000	0.54
LP-048	FSL J1-175	12	1	1	3	3/26/15	twort_temp_EOP	1050000	0.52
LP-048	FSL J1-175	6.5	1	1	3	3/26/15	twort_temp_EOP	3e+06	1.5
LP-048	FSL J1-175	37	2	1	3	3/26/15	twort_temp_EOP	0	0
LP-048	FSL J1-175	30	2	1	3	3/26/15	twort_temp_EOP	3700000	1.8
LP-048	FSL J1-175	25	2	1	3	3/26/15	twort_temp_EOP	3600000	1.8
LP-048	FSL J1-175	21	2	1	3	3/26/15	twort_temp_EOP	930000	0.46
LP-048	FSL J1-175	12	2	1	3	3/26/15	twort_temp_EOP	9e+05	0.45
LP-048	FSL J1-175	6.5	2	1	3	3/26/15	twort_temp_EOP	2400000	1.2
LP-048	FSL J1-175	37	3	1	3	3/26/15	twort_temp_EOP	0	0
LP-048	FSL J1-175	30	3	1	3	3/26/15	twort_temp_EOP	2400000	1.2
LP-048	FSL J1-175	25	3	1	3	3/26/15	twort_temp_EOP	2500000	1.2
LP-048	FSL J1-175	21	3	1	3	3/26/15	twort_temp_EOP	970000	0.48
LP-048	FSL J1-175	12	3	1	3	3/26/15	twort_temp_EOP	1080000	0.54
LP-048	FSL J1-175	6.5	3	1	3	3/26/15	twort_temp_EOP	3500000	1.7
LP-048	FSL J1-175	37	1	2	3	3/26/15	twort_temp_EOP	0	0
LP-048	FSL J1-175	30	1	2	3	3/26/15	twort_temp_EOP	2900000	1.4
LP-048	FSL J1-175	25	1	2	3	3/26/15	twort_temp_EOP	2800000	1.4
LP-048	FSL J1-175	21	1	2	3	3/26/15	twort_temp_EOP	850000	0.42
LP-048	FSL J1-175	12	1	2	3	3/26/15	twort_temp_EOP	880000	0.44
LP-048	FSL J1-175	6.5	1	2	3	3/26/15	twort_temp_EOP	3100000	1.5
LP-048	FSL J1-175	37	2	2	3	3/26/15	twort_temp_EOP	0	0
LP-048	FSL J1-175	30	2	2	3	3/26/15	twort_temp_EOP	2600000	1.3
LP-048	FSL J1-175	25	2	2	3	3/26/15	twort_temp_EOP	2400000	1.2
LP-048	FSL J1-175	21	2	2	3	3/26/15	twort_temp_EOP	960000	0.48
LP-048	FSL J1-175	12	2	2	3	3/26/15	twort_temp_EOP	9e+05	0.45
LP-048	FSL J1-175	6.5	2	2	3	3/26/15	twort_temp_EOP	3100000	1.5
LP-048	FSL J1-175	37	3	2	3	3/26/15	twort_temp_EOP	0	0
LP-048	FSL J1-175	30	3	2	3	3/26/15	twort_temp_EOP	2e+06	0.99
LP-048	FSL J1-175	25	3	2	3	3/26/15	twort_temp_EOP	2e+06	0.99
LP-048	FSL J1-175	21	3	2	3	3/26/15	twort_temp_EOP	780000	0.39
LP-048	FSL J1-175	12	3	2	3	3/26/15	twort_temp_EOP	950000	0.47
LP-048	FSL J1-175	6.5	3	2	3	3/26/15	twort_temp_EOP	2600000	1.3
LP-048	F2365	37	1	1	3	3/26/15	twort_temp_EOP	0	0
LP-048	F2365	30	1	1	3	3/26/15	twort_temp_EOP	0	0
LP-048	F2365	25	1	1	3	3/26/15	twort_temp_EOP	0	0
LP-048	F2365	21	1	1	3	3/26/15	twort_temp_EOP	0	0
LP-048	F2365	12	1	1	3	3/26/15	twort_temp_EOP	0	0
LP-048	F2365	6.5	1	1	3	3/26/15	twort_temp_EOP	0	0
LP-048	F2365	37	2	1	3	3/26/15	twort_temp_EOP	0	0
LP-048	F2365	30	2	1	3	3/26/15	twort_temp_EOP	0	0
LP-048	F2365	25	2	1	3	3/26/15	twort_temp_EOP	0	0
LP-048	F2365	21	2	1	3	3/26/15	twort_temp_EOP	0	0
LP-048	F2365	12	2	1	3	3/26/15	twort_temp_EOP	0	0
LP-048	F2365	6.5	2	1	3	3/26/15	twort_temp_EOP	0	0
LP-048	F2365	37	3	1	3	3/26/15	twort_temp_EOP	0	0
LP-048	F2365	30	3	1	3	3/26/15	twort_temp_EOP	0	0
LP-048	F2365	25	3	1	3	3/26/15	twort_temp_EOP	0	0
LP-048	F2365	21	3	1	3	3/26/15	twort_temp_EOP	0	0
LP-048	F2365	12	3	1	3	3/26/15	twort_temp_EOP	0	0
LP-048	F2365	6.5	3	1	3	3/26/15	twort_temp_EOP	0	0
LP-048	F2365	37	1	2	3	3/26/15	twort_temp_EOP	0	0
LP-048	F2365	30	1	2	3	3/26/15	twort_temp_EOP	0	0
LP-048	F2365	25	1	2	3	3/26/15	twort_temp_EOP	0	0
LP-048	F2365	21	1	2	3	3/26/15	twort_temp_EOP	0	0
LP-048	F2365	12	1	2	3	3/26/15	twort_temp_EOP	0	0
LP-048	F2365	6.5	1	2	3	3/26/15	twort_temp_EOP	0	0
LP-048	F2365	37	2	2	3	3/26/15	twort_temp_EOP	0	0
LP-048	F2365	30	2	2	3	3/26/15	twort_temp_EOP	0	0
LP-048	F2365	25	2	2	3	3/26/15	twort_temp_EOP	0	0
LP-048	F2365	21	2	2	3	3/26/15	twort_temp_EOP	0	0
LP-048	F2365	12	2	2	3	3/26/15	twort_temp_EOP	0	0
LP-048	F2365	6.5	2	2	3	3/26/15	twort_temp_EOP	0	0
LP-048	F2365	37	3	2	3	3/26/15	twort_temp_EOP	0	0
LP-048	F2365	30	3	2	3	3/26/15	twort_temp_EOP	0	0
LP-048	F2365	25	3	2	3	3/26/15	twort_temp_EOP	0	0
LP-048	F2365	21	3	2	3	3/26/15	twort_temp_EOP	0	0
LP-048	F2365	12	3	2	3	3/26/15	twort_temp_EOP	0	0
LP-048	F2365	6.5	3	2	3	3/26/15	twort_temp_EOP	0	0
