# Supplementary material for: Temperature Significantly Affects the Plaquing and Adsorption Efficiencies of Listeria Phages
Source: Front Microbiol. 2016 May 3;7:631. doi: 10.3389/fmicb.2016.00631 (PMC4853374; doi:10.3389/fmicb.2016.00631)
Supplement: Supplementary file 1 [file Data_Sheet_1.ZIP › script and data/reshaped data/eop_lp125.csv]

phage	strain	temp	tech_rep_spot	tech_rep_plate	bio_rep	date	experiment	pfu_titer	relative_value
LP-125	10403S	37	1	1	1	2/16/15	twort_temp_EOP	0	0
LP-125	10403S	30	1	1	1	2/16/15	twort_temp_EOP	1900000	0.68
LP-125	10403S	25	1	1	1	2/16/15	twort_temp_EOP	3600000	1.3
LP-125	10403S	21	1	1	1	2/16/15	twort_temp_EOP	2400000	0.86
LP-125	10403S	12	1	1	1	2/16/15	twort_temp_EOP	2700000	0.97
LP-125	10403S	6.5	1	1	1	2/16/15	twort_temp_EOP	3100000	1.1
LP-125	10403S	37	2	1	1	2/16/15	twort_temp_EOP	0	0
LP-125	10403S	30	2	1	1	2/16/15	twort_temp_EOP	3600000	1.3
LP-125	10403S	25	2	1	1	2/16/15	twort_temp_EOP	3400000	1.2
LP-125	10403S	21	2	1	1	2/16/15	twort_temp_EOP	2700000	0.97
LP-125	10403S	12	2	1	1	2/16/15	twort_temp_EOP	2900000	1
LP-125	10403S	6.5	2	1	1	2/16/15	twort_temp_EOP	2700000	0.97
LP-125	10403S	37	3	1	1	2/16/15	twort_temp_EOP	0	0
LP-125	10403S	30	3	1	1	2/16/15	twort_temp_EOP	2700000	0.97
LP-125	10403S	25	3	1	1	2/16/15	twort_temp_EOP	3300000	1.2
LP-125	10403S	21	3	1	1	2/16/15	twort_temp_EOP	3500000	1.3
LP-125	10403S	12	3	1	1	2/16/15	twort_temp_EOP	3e+06	1.1
LP-125	10403S	6.5	3	1	1	2/16/15	twort_temp_EOP	2100000	0.75
LP-125	10403S	37	1	2	1	2/16/15	twort_temp_EOP	0	0
LP-125	10403S	30	1	2	1	2/16/15	twort_temp_EOP	2700000	0.97
LP-125	10403S	25	1	2	1	2/16/15	twort_temp_EOP	2900000	1
LP-125	10403S	21	1	2	1	2/16/15	twort_temp_EOP	2800000	1
LP-125	10403S	12	1	2	1	2/16/15	twort_temp_EOP	3400000	1.2
LP-125	10403S	6.5	1	2	1	2/16/15	twort_temp_EOP	2500000	0.9
LP-125	10403S	37	2	2	1	2/16/15	twort_temp_EOP	0	0
LP-125	10403S	30	2	2	1	2/16/15	twort_temp_EOP	2900000	1
LP-125	10403S	25	2	2	1	2/16/15	twort_temp_EOP	2500000	0.9
LP-125	10403S	21	2	2	1	2/16/15	twort_temp_EOP	2900000	1
LP-125	10403S	12	2	2	1	2/16/15	twort_temp_EOP	2700000	0.97
LP-125	10403S	6.5	2	2	1	2/16/15	twort_temp_EOP	2200000	0.79
LP-125	10403S	37	3	2	1	2/16/15	twort_temp_EOP	0	0
LP-125	10403S	30	3	2	1	2/16/15	twort_temp_EOP	2400000	0.86
LP-125	10403S	25	3	2	1	2/16/15	twort_temp_EOP	3100000	1.1
LP-125	10403S	21	3	2	1	2/16/15	twort_temp_EOP	2500000	0.9
LP-125	10403S	12	3	2	1	2/16/15	twort_temp_EOP	3200000	1.1
LP-125	10403S	6.5	3	2	1	2/16/15	twort_temp_EOP	2100000	0.75
LP-125	Mack	37	1	1	1	2/16/15	twort_temp_EOP	0	0
LP-125	Mack	30	1	1	1	2/16/15	twort_temp_EOP	2500000	0.9
LP-125	Mack	25	1	1	1	2/16/15	twort_temp_EOP	1200000	0.43
LP-125	Mack	21	1	1	1	2/16/15	twort_temp_EOP	2900000	1
LP-125	Mack	12	1	1	1	2/16/15	twort_temp_EOP	4e+06	1.4
LP-125	Mack	6.5	1	1	1	2/16/15	twort_temp_EOP	2900000	1
LP-125	Mack	37	2	1	1	2/16/15	twort_temp_EOP	0	0
LP-125	Mack	30	2	1	1	2/16/15	twort_temp_EOP	2e+06	0.72
LP-125	Mack	25	2	1	1	2/16/15	twort_temp_EOP	4300000	1.5
LP-125	Mack	21	2	1	1	2/16/15	twort_temp_EOP	3200000	1.1
LP-125	Mack	12	2	1	1	2/16/15	twort_temp_EOP	3100000	1.1
LP-125	Mack	6.5	2	1	1	2/16/15	twort_temp_EOP	3400000	1.2
LP-125	Mack	37	3	1	1	2/16/15	twort_temp_EOP	0	0
LP-125	Mack	30	3	1	1	2/16/15	twort_temp_EOP	3100000	1.1
LP-125	Mack	25	3	1	1	2/16/15	twort_temp_EOP	2900000	1
LP-125	Mack	21	3	1	1	2/16/15	twort_temp_EOP	2800000	1
LP-125	Mack	12	3	1	1	2/16/15	twort_temp_EOP	3200000	1.1
LP-125	Mack	6.5	3	1	1	2/16/15	twort_temp_EOP	2800000	1
LP-125	Mack	37	1	2	1	2/16/15	twort_temp_EOP	0	0
LP-125	Mack	30	1	2	1	2/16/15	twort_temp_EOP	3100000	1.1
LP-125	Mack	25	1	2	1	2/16/15	twort_temp_EOP	3400000	1.2
LP-125	Mack	21	1	2	1	2/16/15	twort_temp_EOP	2e+06	0.72
LP-125	Mack	12	1	2	1	2/16/15	twort_temp_EOP	2900000	1
LP-125	Mack	6.5	1	2	1	2/16/15	twort_temp_EOP	3e+06	1.1
LP-125	Mack	37	2	2	1	2/16/15	twort_temp_EOP	0	0
LP-125	Mack	30	2	2	1	2/16/15	twort_temp_EOP	2600000	0.93
LP-125	Mack	25	2	2	1	2/16/15	twort_temp_EOP	3200000	1.1
LP-125	Mack	21	2	2	1	2/16/15	twort_temp_EOP	3100000	1.1
LP-125	Mack	12	2	2	1	2/16/15	twort_temp_EOP	3200000	1.1
LP-125	Mack	6.5	2	2	1	2/16/15	twort_temp_EOP	2900000	1
LP-125	Mack	37	3	2	1	2/16/15	twort_temp_EOP	0	0
LP-125	Mack	30	3	2	1	2/16/15	twort_temp_EOP	2600000	0.93
LP-125	Mack	25	3	2	1	2/16/15	twort_temp_EOP	2300000	0.82
LP-125	Mack	21	3	2	1	2/16/15	twort_temp_EOP	2400000	0.86
LP-125	Mack	12	3	2	1	2/16/15	twort_temp_EOP	2500000	0.9
LP-125	Mack	6.5	3	2	1	2/16/15	twort_temp_EOP	3200000	1.1
LP-125	FSL J1-208	37	1	1	1	2/16/15	twort_temp_EOP	0	0
LP-125	FSL J1-208	30	1	1	1	2/16/15	twort_temp_EOP	0	0
LP-125	FSL J1-208	25	1	1	1	2/16/15	twort_temp_EOP	0	0
LP-125	FSL J1-208	21	1	1	1	2/16/15	twort_temp_EOP	0	0
LP-125	FSL J1-208	12	1	1	1	2/16/15	twort_temp_EOP	0	0
LP-125	FSL J1-208	6.5	1	1	1	2/16/15	twort_temp_EOP	0	0
LP-125	FSL J1-208	37	2	1	1	2/16/15	twort_temp_EOP	0	0
LP-125	FSL J1-208	30	2	1	1	2/16/15	twort_temp_EOP	0	0
LP-125	FSL J1-208	25	2	1	1	2/16/15	twort_temp_EOP	0	0
LP-125	FSL J1-208	21	2	1	1	2/16/15	twort_temp_EOP	0	0
LP-125	FSL J1-208	12	2	1	1	2/16/15	twort_temp_EOP	0	0
LP-125	FSL J1-208	6.5	2	1	1	2/16/15	twort_temp_EOP	0	0
LP-125	FSL J1-208	37	3	1	1	2/16/15	twort_temp_EOP	0	0
LP-125	FSL J1-208	30	3	1	1	2/16/15	twort_temp_EOP	0	0
LP-125	FSL J1-208	25	3	1	1	2/16/15	twort_temp_EOP	0	0
LP-125	FSL J1-208	21	3	1	1	2/16/15	twort_temp_EOP	0	0
LP-125	FSL J1-208	12	3	1	1	2/16/15	twort_temp_EOP	0	0
LP-125	FSL J1-208	6.5	3	1	1	2/16/15	twort_temp_EOP	0	0
LP-125	FSL J1-208	37	1	2	1	2/16/15	twort_temp_EOP	0	0
LP-125	FSL J1-208	30	1	2	1	2/16/15	twort_temp_EOP	0	0
LP-125	FSL J1-208	25	1	2	1	2/16/15	twort_temp_EOP	0	0
LP-125	FSL J1-208	21	1	2	1	2/16/15	twort_temp_EOP	0	0
LP-125	FSL J1-208	12	1	2	1	2/16/15	twort_temp_EOP	0	0
LP-125	FSL J1-208	6.5	1	2	1	2/16/15	twort_temp_EOP	0	0
LP-125	FSL J1-208	37	2	2	1	2/16/15	twort_temp_EOP	0	0
LP-125	FSL J1-208	30	2	2	1	2/16/15	twort_temp_EOP	0	0
LP-125	FSL J1-208	25	2	2	1	2/16/15	twort_temp_EOP	0	0
LP-125	FSL J1-208	21	2	2	1	2/16/15	twort_temp_EOP	0	0
LP-125	FSL J1-208	12	2	2	1	2/16/15	twort_temp_EOP	0	0
LP-125	FSL J1-208	6.5	2	2	1	2/16/15	twort_temp_EOP	0	0
LP-125	FSL J1-208	37	3	2	1	2/16/15	twort_temp_EOP	0	0
LP-125	FSL J1-208	30	3	2	1	2/16/15	twort_temp_EOP	0	0
LP-125	FSL J1-208	25	3	2	1	2/16/15	twort_temp_EOP	0	0
LP-125	FSL J1-208	21	3	2	1	2/16/15	twort_temp_EOP	0	0
LP-125	FSL J1-208	12	3	2	1	2/16/15	twort_temp_EOP	0	0
LP-125	FSL J1-208	6.5	3	2	1	2/16/15	twort_temp_EOP	0	0
LP-125	FSL J1-175	37	1	1	1	2/16/15	twort_temp_EOP	0	0
LP-125	FSL J1-175	30	1	1	1	2/16/15	twort_temp_EOP	0	0
LP-125	FSL J1-175	25	1	1	1	2/16/15	twort_temp_EOP	0	0
LP-125	FSL J1-175	21	1	1	1	2/16/15	twort_temp_EOP	0	0
LP-125	FSL J1-175	12	1	1	1	2/16/15	twort_temp_EOP	0	0
LP-125	FSL J1-175	6.5	1	1	1	2/16/15	twort_temp_EOP	0	0
LP-125	FSL J1-175	37	2	1	1	2/16/15	twort_temp_EOP	0	0
LP-125	FSL J1-175	30	2	1	1	2/16/15	twort_temp_EOP	0	0
LP-125	FSL J1-175	25	2	1	1	2/16/15	twort_temp_EOP	0	0
LP-125	FSL J1-175	21	2	1	1	2/16/15	twort_temp_EOP	0	0
LP-125	FSL J1-175	12	2	1	1	2/16/15	twort_temp_EOP	0	0
LP-125	FSL J1-175	6.5	2	1	1	2/16/15	twort_temp_EOP	0	0
LP-125	FSL J1-175	37	3	1	1	2/16/15	twort_temp_EOP	0	0
LP-125	FSL J1-175	30	3	1	1	2/16/15	twort_temp_EOP	0	0
LP-125	FSL J1-175	25	3	1	1	2/16/15	twort_temp_EOP	0	0
LP-125	FSL J1-175	21	3	1	1	2/16/15	twort_temp_EOP	0	0
LP-125	FSL J1-175	12	3	1	1	2/16/15	twort_temp_EOP	0	0
LP-125	FSL J1-175	6.5	3	1	1	2/16/15	twort_temp_EOP	0	0
LP-125	FSL J1-175	37	1	2	1	2/16/15	twort_temp_EOP	0	0
LP-125	FSL J1-175	30	1	2	1	2/16/15	twort_temp_EOP	0	0
LP-125	FSL J1-175	25	1	2	1	2/16/15	twort_temp_EOP	0	0
LP-125	FSL J1-175	21	1	2	1	2/16/15	twort_temp_EOP	0	0
LP-125	FSL J1-175	12	1	2	1	2/16/15	twort_temp_EOP	0	0
LP-125	FSL J1-175	6.5	1	2	1	2/16/15	twort_temp_EOP	0	0
LP-125	FSL J1-175	37	2	2	1	2/16/15	twort_temp_EOP	0	0
LP-125	FSL J1-175	30	2	2	1	2/16/15	twort_temp_EOP	0	0
LP-125	FSL J1-175	25	2	2	1	2/16/15	twort_temp_EOP	0	0
LP-125	FSL J1-175	21	2	2	1	2/16/15	twort_temp_EOP	0	0
LP-125	FSL J1-175	12	2	2	1	2/16/15	twort_temp_EOP	0	0
LP-125	FSL J1-175	6.5	2	2	1	2/16/15	twort_temp_EOP	0	0
LP-125	FSL J1-175	37	3	2	1	2/16/15	twort_temp_EOP	0	0
LP-125	FSL J1-175	30	3	2	1	2/16/15	twort_temp_EOP	0	0
LP-125	FSL J1-175	25	3	2	1	2/16/15	twort_temp_EOP	0	0
LP-125	FSL J1-175	21	3	2	1	2/16/15	twort_temp_EOP	0	0
LP-125	FSL J1-175	12	3	2	1	2/16/15	twort_temp_EOP	0	0
LP-125	FSL J1-175	6.5	3	2	1	2/16/15	twort_temp_EOP	0	0
LP-125	F2365	37	1	1	1	2/16/15	twort_temp_EOP	0	0
LP-125	F2365	30	1	1	1	2/16/15	twort_temp_EOP	280000	0.1
LP-125	F2365	25	1	1	1	2/16/15	twort_temp_EOP	1300000	0.47
LP-125	F2365	21	1	1	1	2/16/15	twort_temp_EOP	1600000	0.57
LP-125	F2365	12	1	1	1	2/16/15	twort_temp_EOP	9e+05	0.32
LP-125	F2365	6.5	1	1	1	2/16/15	twort_temp_EOP	1e+06	0.36
LP-125	F2365	37	2	1	1	2/16/15	twort_temp_EOP	0	0
LP-125	F2365	30	2	1	1	2/16/15	twort_temp_EOP	260000	0.093
LP-125	F2365	25	2	1	1	2/16/15	twort_temp_EOP	2e+06	0.72
LP-125	F2365	21	2	1	1	2/16/15	twort_temp_EOP	1800000	0.65
LP-125	F2365	12	2	1	1	2/16/15	twort_temp_EOP	1400000	0.5
LP-125	F2365	6.5	2	1	1	2/16/15	twort_temp_EOP	1e+06	0.36
LP-125	F2365	37	3	1	1	2/16/15	twort_temp_EOP	0	0
LP-125	F2365	30	3	1	1	2/16/15	twort_temp_EOP	390000	0.14
LP-125	F2365	25	3	1	1	2/16/15	twort_temp_EOP	1700000	0.61
LP-125	F2365	21	3	1	1	2/16/15	twort_temp_EOP	1e+06	0.36
LP-125	F2365	12	3	1	1	2/16/15	twort_temp_EOP	1e+06	0.36
LP-125	F2365	6.5	3	1	1	2/16/15	twort_temp_EOP	9e+05	0.32
LP-125	F2365	37	1	2	1	2/16/15	twort_temp_EOP	0	0
LP-125	F2365	30	1	2	1	2/16/15	twort_temp_EOP	290000	0.1
LP-125	F2365	25	1	2	1	2/16/15	twort_temp_EOP	1e+06	0.36
LP-125	F2365	21	1	2	1	2/16/15	twort_temp_EOP	1200000	0.43
LP-125	F2365	6.5	1	2	1	2/16/15	twort_temp_EOP	6e+05	0.22
LP-125	F2365	37	2	2	1	2/16/15	twort_temp_EOP	0	0
LP-125	F2365	30	2	2	1	2/16/15	twort_temp_EOP	330000	0.12
LP-125	F2365	25	2	2	1	2/16/15	twort_temp_EOP	1400000	0.5
LP-125	F2365	21	2	2	1	2/16/15	twort_temp_EOP	1100000	0.39
LP-125	F2365	6.5	2	2	1	2/16/15	twort_temp_EOP	8e+05	0.29
LP-125	F2365	37	3	2	1	2/16/15	twort_temp_EOP	0	0
LP-125	F2365	30	3	2	1	2/16/15	twort_temp_EOP	3e+05	0.11
LP-125	F2365	25	3	2	1	2/16/15	twort_temp_EOP	1600000	0.57
LP-125	F2365	21	3	2	1	2/16/15	twort_temp_EOP	1200000	0.43
LP-125	F2365	6.5	3	2	1	2/16/15	twort_temp_EOP	1100000	0.39
LP-125	10403S	37	1	1	2	3/31/15	twort_temp_EOP	0	0
LP-125	10403S	30	1	1	2	3/31/15	twort_temp_EOP	2600000	0.93
LP-125	10403S	25	1	1	2	3/31/15	twort_temp_EOP	2800000	1
LP-125	10403S	21	1	1	2	3/31/15	twort_temp_EOP	3e+06	1.1
LP-125	10403S	12	1	1	2	3/31/15	twort_temp_EOP	2700000	0.97
LP-125	10403S	6.5	1	1	2	3/31/15	twort_temp_EOP	2500000	0.9
LP-125	10403S	37	2	1	2	3/31/15	twort_temp_EOP	0	0
LP-125	10403S	30	2	1	2	3/31/15	twort_temp_EOP	2500000	0.9
LP-125	10403S	25	2	1	2	3/31/15	twort_temp_EOP	2300000	0.82
LP-125	10403S	21	2	1	2	3/31/15	twort_temp_EOP	3100000	1.1
LP-125	10403S	12	2	1	2	3/31/15	twort_temp_EOP	3500000	1.3
LP-125	10403S	6.5	2	1	2	3/31/15	twort_temp_EOP	3600000	1.3
LP-125	10403S	37	3	1	2	3/31/15	twort_temp_EOP	0	0
LP-125	10403S	30	3	1	2	3/31/15	twort_temp_EOP	2300000	0.82
LP-125	10403S	25	3	1	2	3/31/15	twort_temp_EOP	2100000	0.75
LP-125	10403S	21	3	1	2	3/31/15	twort_temp_EOP	2500000	0.9
LP-125	10403S	12	3	1	2	3/31/15	twort_temp_EOP	3600000	1.3
LP-125	10403S	6.5	3	1	2	3/31/15	twort_temp_EOP	3e+06	1.1
LP-125	10403S	37	1	2	2	3/31/15	twort_temp_EOP	0	0
LP-125	10403S	30	1	2	2	3/31/15	twort_temp_EOP	2400000	0.86
LP-125	10403S	25	1	2	2	3/31/15	twort_temp_EOP	3500000	1.3
LP-125	10403S	21	1	2	2	3/31/15	twort_temp_EOP	2600000	0.93
LP-125	10403S	12	1	2	2	3/31/15	twort_temp_EOP	4e+06	1.4
LP-125	10403S	6.5	1	2	2	3/31/15	twort_temp_EOP	2700000	0.97
LP-125	10403S	37	2	2	2	3/31/15	twort_temp_EOP	0	0
LP-125	10403S	30	2	2	2	3/31/15	twort_temp_EOP	2400000	0.86
LP-125	10403S	25	2	2	2	3/31/15	twort_temp_EOP	2400000	0.86
LP-125	10403S	21	2	2	2	3/31/15	twort_temp_EOP	2700000	0.97
LP-125	10403S	12	2	2	2	3/31/15	twort_temp_EOP	2700000	0.97
LP-125	10403S	6.5	2	2	2	3/31/15	twort_temp_EOP	3100000	1.1
LP-125	10403S	37	3	2	2	3/31/15	twort_temp_EOP	0	0
LP-125	10403S	30	3	2	2	3/31/15	twort_temp_EOP	3100000	1.1
LP-125	10403S	25	3	2	2	3/31/15	twort_temp_EOP	2900000	1
LP-125	10403S	21	3	2	2	3/31/15	twort_temp_EOP	2700000	0.97
LP-125	10403S	12	3	2	2	3/31/15	twort_temp_EOP	3100000	1.1
LP-125	10403S	6.5	3	2	2	3/31/15	twort_temp_EOP	3700000	1.3
LP-125	Mack	37	1	1	2	3/31/15	twort_temp_EOP	0	0
LP-125	Mack	30	1	1	2	3/31/15	twort_temp_EOP	2900000	1
LP-125	Mack	25	1	1	2	3/31/15	twort_temp_EOP	3400000	1.2
LP-125	Mack	21	1	1	2	3/31/15	twort_temp_EOP	2400000	0.86
LP-125	Mack	12	1	1	2	3/31/15	twort_temp_EOP	3200000	1.1
LP-125	Mack	6.5	1	1	2	3/31/15	twort_temp_EOP	4e+06	1.4
LP-125	Mack	37	2	1	2	3/31/15	twort_temp_EOP	0	0
LP-125	Mack	30	2	1	2	3/31/15	twort_temp_EOP	2300000	0.82
LP-125	Mack	25	2	1	2	3/31/15	twort_temp_EOP	3600000	1.3
LP-125	Mack	21	2	1	2	3/31/15	twort_temp_EOP	3900000	1.4
LP-125	Mack	12	2	1	2	3/31/15	twort_temp_EOP	4100000	1.5
LP-125	Mack	6.5	2	1	2	3/31/15	twort_temp_EOP	2600000	0.93
LP-125	Mack	37	3	1	2	3/31/15	twort_temp_EOP	0	0
LP-125	Mack	30	3	1	2	3/31/15	twort_temp_EOP	2900000	1
LP-125	Mack	25	3	1	2	3/31/15	twort_temp_EOP	3200000	1.1
LP-125	Mack	21	3	1	2	3/31/15	twort_temp_EOP	2500000	0.9
LP-125	Mack	12	3	1	2	3/31/15	twort_temp_EOP	2800000	1
LP-125	Mack	6.5	3	1	2	3/31/15	twort_temp_EOP	2900000	1
LP-125	Mack	37	1	2	2	3/31/15	twort_temp_EOP	0	0
LP-125	Mack	30	1	2	2	3/31/15	twort_temp_EOP	2700000	0.97
LP-125	Mack	25	1	2	2	3/31/15	twort_temp_EOP	3600000	1.3
LP-125	Mack	21	1	2	2	3/31/15	twort_temp_EOP	2600000	0.93
LP-125	Mack	12	1	2	2	3/31/15	twort_temp_EOP	2900000	1
LP-125	Mack	6.5	1	2	2	3/31/15	twort_temp_EOP	2900000	1
LP-125	Mack	37	2	2	2	3/31/15	twort_temp_EOP	0	0
LP-125	Mack	30	2	2	2	3/31/15	twort_temp_EOP	3300000	1.2
LP-125	Mack	25	2	2	2	3/31/15	twort_temp_EOP	3300000	1.2
LP-125	Mack	21	2	2	2	3/31/15	twort_temp_EOP	3e+06	1.1
LP-125	Mack	12	2	2	2	3/31/15	twort_temp_EOP	3600000	1.3
LP-125	Mack	6.5	2	2	2	3/31/15	twort_temp_EOP	3e+06	1.1
LP-125	Mack	37	3	2	2	3/31/15	twort_temp_EOP	0	0
LP-125	Mack	30	3	2	2	3/31/15	twort_temp_EOP	2100000	0.75
LP-125	Mack	25	3	2	2	3/31/15	twort_temp_EOP	2900000	1
LP-125	Mack	21	3	2	2	3/31/15	twort_temp_EOP	3100000	1.1
LP-125	Mack	12	3	2	2	3/31/15	twort_temp_EOP	3300000	1.2
LP-125	Mack	6.5	3	2	2	3/31/15	twort_temp_EOP	3100000	1.1
LP-125	FSL J1-208	37	1	1	2	3/31/15	twort_temp_EOP	0	0
LP-125	FSL J1-208	30	1	1	2	3/31/15	twort_temp_EOP	0	0
LP-125	FSL J1-208	25	1	1	2	3/31/15	twort_temp_EOP	0	0
LP-125	FSL J1-208	21	1	1	2	3/31/15	twort_temp_EOP	0	0
LP-125	FSL J1-208	12	1	1	2	3/31/15	twort_temp_EOP	0	0
LP-125	FSL J1-208	6.5	1	1	2	3/31/15	twort_temp_EOP	0	0
LP-125	FSL J1-208	37	2	1	2	3/31/15	twort_temp_EOP	0	0
LP-125	FSL J1-208	30	2	1	2	3/31/15	twort_temp_EOP	0	0
LP-125	FSL J1-208	25	2	1	2	3/31/15	twort_temp_EOP	0	0
LP-125	FSL J1-208	21	2	1	2	3/31/15	twort_temp_EOP	0	0
LP-125	FSL J1-208	12	2	1	2	3/31/15	twort_temp_EOP	0	0
LP-125	FSL J1-208	6.5	2	1	2	3/31/15	twort_temp_EOP	0	0
LP-125	FSL J1-208	37	3	1	2	3/31/15	twort_temp_EOP	0	0
LP-125	FSL J1-208	30	3	1	2	3/31/15	twort_temp_EOP	0	0
LP-125	FSL J1-208	25	3	1	2	3/31/15	twort_temp_EOP	0	0
LP-125	FSL J1-208	21	3	1	2	3/31/15	twort_temp_EOP	0	0
LP-125	FSL J1-208	12	3	1	2	3/31/15	twort_temp_EOP	0	0
LP-125	FSL J1-208	6.5	3	1	2	3/31/15	twort_temp_EOP	0	0
LP-125	FSL J1-208	37	1	2	2	3/31/15	twort_temp_EOP	0	0
LP-125	FSL J1-208	30	1	2	2	3/31/15	twort_temp_EOP	0	0
LP-125	FSL J1-208	25	1	2	2	3/31/15	twort_temp_EOP	0	0
LP-125	FSL J1-208	21	1	2	2	3/31/15	twort_temp_EOP	0	0
LP-125	FSL J1-208	12	1	2	2	3/31/15	twort_temp_EOP	0	0
LP-125	FSL J1-208	6.5	1	2	2	3/31/15	twort_temp_EOP	0	0
LP-125	FSL J1-208	37	2	2	2	3/31/15	twort_temp_EOP	0	0
LP-125	FSL J1-208	30	2	2	2	3/31/15	twort_temp_EOP	0	0
LP-125	FSL J1-208	25	2	2	2	3/31/15	twort_temp_EOP	0	0
LP-125	FSL J1-208	21	2	2	2	3/31/15	twort_temp_EOP	0	0
LP-125	FSL J1-208	12	2	2	2	3/31/15	twort_temp_EOP	0	0
LP-125	FSL J1-208	6.5	2	2	2	3/31/15	twort_temp_EOP	0	0
LP-125	FSL J1-208	37	3	2	2	3/31/15	twort_temp_EOP	0	0
LP-125	FSL J1-208	30	3	2	2	3/31/15	twort_temp_EOP	0	0
LP-125	FSL J1-208	25	3	2	2	3/31/15	twort_temp_EOP	0	0
LP-125	FSL J1-208	21	3	2	2	3/31/15	twort_temp_EOP	0	0
LP-125	FSL J1-208	12	3	2	2	3/31/15	twort_temp_EOP	0	0
LP-125	FSL J1-208	6.5	3	2	2	3/31/15	twort_temp_EOP	0	0
LP-125	FSL J1-175	37	1	1	2	3/31/15	twort_temp_EOP	0	0
LP-125	FSL J1-175	30	1	1	2	3/31/15	twort_temp_EOP	0	0
LP-125	FSL J1-175	25	1	1	2	3/31/15	twort_temp_EOP	0	0
LP-125	FSL J1-175	21	1	1	2	3/31/15	twort_temp_EOP	0	0
LP-125	FSL J1-175	12	1	1	2	3/31/15	twort_temp_EOP	0	0
LP-125	FSL J1-175	6.5	1	1	2	3/31/15	twort_temp_EOP	0	0
LP-125	FSL J1-175	37	2	1	2	3/31/15	twort_temp_EOP	0	0
LP-125	FSL J1-175	30	2	1	2	3/31/15	twort_temp_EOP	0	0
LP-125	FSL J1-175	25	2	1	2	3/31/15	twort_temp_EOP	0	0
LP-125	FSL J1-175	21	2	1	2	3/31/15	twort_temp_EOP	0	0
LP-125	FSL J1-175	12	2	1	2	3/31/15	twort_temp_EOP	0	0
LP-125	FSL J1-175	6.5	2	1	2	3/31/15	twort_temp_EOP	0	0
LP-125	FSL J1-175	37	3	1	2	3/31/15	twort_temp_EOP	0	0
LP-125	FSL J1-175	30	3	1	2	3/31/15	twort_temp_EOP	0	0
LP-125	FSL J1-175	25	3	1	2	3/31/15	twort_temp_EOP	0	0
LP-125	FSL J1-175	21	3	1	2	3/31/15	twort_temp_EOP	0	0
LP-125	FSL J1-175	12	3	1	2	3/31/15	twort_temp_EOP	0	0
LP-125	FSL J1-175	6.5	3	1	2	3/31/15	twort_temp_EOP	0	0
LP-125	FSL J1-175	37	1	2	2	3/31/15	twort_temp_EOP	0	0
LP-125	FSL J1-175	30	1	2	2	3/31/15	twort_temp_EOP	0	0
LP-125	FSL J1-175	25	1	2	2	3/31/15	twort_temp_EOP	0	0
LP-125	FSL J1-175	21	1	2	2	3/31/15	twort_temp_EOP	0	0
LP-125	FSL J1-175	12	1	2	2	3/31/15	twort_temp_EOP	0	0
LP-125	FSL J1-175	6.5	1	2	2	3/31/15	twort_temp_EOP	0	0
LP-125	FSL J1-175	37	2	2	2	3/31/15	twort_temp_EOP	0	0
LP-125	FSL J1-175	30	2	2	2	3/31/15	twort_temp_EOP	0	0
LP-125	FSL J1-175	25	2	2	2	3/31/15	twort_temp_EOP	0	0
LP-125	FSL J1-175	21	2	2	2	3/31/15	twort_temp_EOP	0	0
LP-125	FSL J1-175	12	2	2	2	3/31/15	twort_temp_EOP	0	0
LP-125	FSL J1-175	6.5	2	2	2	3/31/15	twort_temp_EOP	0	0
LP-125	FSL J1-175	37	3	2	2	3/31/15	twort_temp_EOP	0	0
LP-125	FSL J1-175	30	3	2	2	3/31/15	twort_temp_EOP	0	0
LP-125	FSL J1-175	25	3	2	2	3/31/15	twort_temp_EOP	0	0
LP-125	FSL J1-175	21	3	2	2	3/31/15	twort_temp_EOP	0	0
LP-125	FSL J1-175	12	3	2	2	3/31/15	twort_temp_EOP	0	0
LP-125	FSL J1-175	6.5	3	2	2	3/31/15	twort_temp_EOP	0	0
LP-125	F2365	37	1	1	2	3/31/15	twort_temp_EOP	0	0
LP-125	F2365	30	1	1	2	3/31/15	twort_temp_EOP	250000	0.09
LP-125	F2365	25	1	1	2	3/31/15	twort_temp_EOP	2200000	0.79
LP-125	F2365	21	1	1	2	3/31/15	twort_temp_EOP	2500000	0.9
LP-125	F2365	12	1	1	2	3/31/15	twort_temp_EOP	3800000	1.4
LP-125	F2365	6.5	1	1	2	3/31/15	twort_temp_EOP	2800000	1
LP-125	F2365	37	2	1	2	3/31/15	twort_temp_EOP	0	0
LP-125	F2365	30	2	1	2	3/31/15	twort_temp_EOP	240000	0.086
LP-125	F2365	25	2	1	2	3/31/15	twort_temp_EOP	1900000	0.68
LP-125	F2365	21	2	1	2	3/31/15	twort_temp_EOP	1800000	0.65
LP-125	F2365	12	2	1	2	3/31/15	twort_temp_EOP	2700000	0.97
LP-125	F2365	6.5	2	1	2	3/31/15	twort_temp_EOP	2600000	0.93
LP-125	F2365	37	3	1	2	3/31/15	twort_temp_EOP	0	0
LP-125	F2365	30	3	1	2	3/31/15	twort_temp_EOP	250000	0.09
LP-125	F2365	25	3	1	2	3/31/15	twort_temp_EOP	1700000	0.61
LP-125	F2365	21	3	1	2	3/31/15	twort_temp_EOP	2600000	0.93
LP-125	F2365	12	3	1	2	3/31/15	twort_temp_EOP	2800000	1
LP-125	F2365	6.5	3	1	2	3/31/15	twort_temp_EOP	3e+06	1.1
LP-125	F2365	37	1	2	2	3/31/15	twort_temp_EOP	0	0
LP-125	F2365	30	1	2	2	3/31/15	twort_temp_EOP	140000	0.05
LP-125	F2365	25	1	2	2	3/31/15	twort_temp_EOP	1700000	0.61
LP-125	F2365	21	1	2	2	3/31/15	twort_temp_EOP	2400000	0.86
LP-125	F2365	12	1	2	2	3/31/15	twort_temp_EOP	3600000	1.3
LP-125	F2365	6.5	1	2	2	3/31/15	twort_temp_EOP	2300000	0.82
LP-125	F2365	37	2	2	2	3/31/15	twort_temp_EOP	0	0
LP-125	F2365	30	2	2	2	3/31/15	twort_temp_EOP	280000	0.1
LP-125	F2365	25	2	2	2	3/31/15	twort_temp_EOP	2100000	0.75
LP-125	F2365	21	2	2	2	3/31/15	twort_temp_EOP	2e+06	0.72
LP-125	F2365	12	2	2	2	3/31/15	twort_temp_EOP	3500000	1.3
LP-125	F2365	6.5	2	2	2	3/31/15	twort_temp_EOP	2800000	1
LP-125	F2365	37	3	2	2	3/31/15	twort_temp_EOP	0	0
LP-125	F2365	30	3	2	2	3/31/15	twort_temp_EOP	310000	0.11
LP-125	F2365	25	3	2	2	3/31/15	twort_temp_EOP	1600000	0.57
LP-125	F2365	21	3	2	2	3/31/15	twort_temp_EOP	1900000	0.68
LP-125	F2365	12	3	2	2	3/31/15	twort_temp_EOP	3900000	1.4
LP-125	F2365	6.5	3	2	2	3/31/15	twort_temp_EOP	3100000	1.1
LP-125	10403S	37	1	1	3	3/26/15	twort_temp_EOP	0	0
LP-125	10403S	30	1	1	3	3/26/15	twort_temp_EOP	1900000	0.68
LP-125	10403S	25	1	1	3	3/26/15	twort_temp_EOP	3600000	1.3
LP-125	10403S	21	1	1	3	3/26/15	twort_temp_EOP	3e+06	1.1
LP-125	10403S	12	1	1	3	3/26/15	twort_temp_EOP	4100000	1.5
LP-125	10403S	6.5	1	1	3	3/26/15	twort_temp_EOP	3500000	1.3
LP-125	10403S	37	2	1	3	3/26/15	twort_temp_EOP	0	0
LP-125	10403S	30	2	1	3	3/26/15	twort_temp_EOP	3e+06	1.1
LP-125	10403S	25	2	1	3	3/26/15	twort_temp_EOP	2700000	0.97
LP-125	10403S	21	2	1	3	3/26/15	twort_temp_EOP	3600000	1.3
LP-125	10403S	12	2	1	3	3/26/15	twort_temp_EOP	3800000	1.4
LP-125	10403S	6.5	2	1	3	3/26/15	twort_temp_EOP	3e+06	1.1
LP-125	10403S	37	3	1	3	3/26/15	twort_temp_EOP	0	0
LP-125	10403S	30	3	1	3	3/26/15	twort_temp_EOP	2800000	1
LP-125	10403S	25	3	1	3	3/26/15	twort_temp_EOP	3e+06	1.1
LP-125	10403S	21	3	1	3	3/26/15	twort_temp_EOP	3300000	1.2
LP-125	10403S	12	3	1	3	3/26/15	twort_temp_EOP	3700000	1.3
LP-125	10403S	6.5	3	1	3	3/26/15	twort_temp_EOP	3300000	1.2
LP-125	10403S	37	1	2	3	3/26/15	twort_temp_EOP	0	0
LP-125	10403S	30	1	2	3	3/26/15	twort_temp_EOP	3e+06	1.1
LP-125	10403S	25	1	2	3	3/26/15	twort_temp_EOP	3700000	1.3
LP-125	10403S	21	1	2	3	3/26/15	twort_temp_EOP	4e+06	1.4
LP-125	10403S	12	1	2	3	3/26/15	twort_temp_EOP	3800000	1.4
LP-125	10403S	6.5	1	2	3	3/26/15	twort_temp_EOP	2800000	1
LP-125	10403S	37	2	2	3	3/26/15	twort_temp_EOP	0	0
LP-125	10403S	30	2	2	3	3/26/15	twort_temp_EOP	2400000	0.86
LP-125	10403S	25	2	2	3	3/26/15	twort_temp_EOP	3200000	1.1
LP-125	10403S	21	2	2	3	3/26/15	twort_temp_EOP	3800000	1.4
LP-125	10403S	12	2	2	3	3/26/15	twort_temp_EOP	4e+06	1.4
LP-125	10403S	6.5	2	2	3	3/26/15	twort_temp_EOP	2700000	0.97
LP-125	10403S	37	3	2	3	3/26/15	twort_temp_EOP	0	0
LP-125	10403S	30	3	2	3	3/26/15	twort_temp_EOP	2900000	1
LP-125	10403S	25	3	2	3	3/26/15	twort_temp_EOP	4100000	1.5
LP-125	10403S	21	3	2	3	3/26/15	twort_temp_EOP	3600000	1.3
LP-125	10403S	12	3	2	3	3/26/15	twort_temp_EOP	5100000	1.8
LP-125	10403S	6.5	3	2	3	3/26/15	twort_temp_EOP	3e+06	1.1
LP-125	Mack	37	1	1	3	3/26/15	twort_temp_EOP	0	0
LP-125	Mack	30	1	1	3	3/26/15	twort_temp_EOP	3200000	1.1
LP-125	Mack	25	1	1	3	3/26/15	twort_temp_EOP	3600000	1.3
LP-125	Mack	21	1	1	3	3/26/15	twort_temp_EOP	3900000	1.4
LP-125	Mack	12	1	1	3	3/26/15	twort_temp_EOP	4100000	1.5
LP-125	Mack	6.5	1	1	3	3/26/15	twort_temp_EOP	2800000	1
LP-125	Mack	37	2	1	3	3/26/15	twort_temp_EOP	0	0
LP-125	Mack	30	2	1	3	3/26/15	twort_temp_EOP	2900000	1
LP-125	Mack	25	2	1	3	3/26/15	twort_temp_EOP	3e+06	1.1
LP-125	Mack	21	2	1	3	3/26/15	twort_temp_EOP	3500000	1.3
LP-125	Mack	12	2	1	3	3/26/15	twort_temp_EOP	4e+06	1.4
LP-125	Mack	6.5	2	1	3	3/26/15	twort_temp_EOP	3400000	1.2
LP-125	Mack	37	3	1	3	3/26/15	twort_temp_EOP	0	0
LP-125	Mack	30	3	1	3	3/26/15	twort_temp_EOP	3e+06	1.1
LP-125	Mack	25	3	1	3	3/26/15	twort_temp_EOP	2400000	0.86
LP-125	Mack	21	3	1	3	3/26/15	twort_temp_EOP	3700000	1.3
LP-125	Mack	12	3	1	3	3/26/15	twort_temp_EOP	3600000	1.3
LP-125	Mack	6.5	3	1	3	3/26/15	twort_temp_EOP	3200000	1.1
LP-125	Mack	37	1	2	3	3/26/15	twort_temp_EOP	0	0
LP-125	Mack	30	1	2	3	3/26/15	twort_temp_EOP	3700000	1.3
LP-125	Mack	25	1	2	3	3/26/15	twort_temp_EOP	3100000	1.1
LP-125	Mack	21	1	2	3	3/26/15	twort_temp_EOP	4300000	1.5
LP-125	Mack	12	1	2	3	3/26/15	twort_temp_EOP	4500000	1.6
LP-125	Mack	6.5	1	2	3	3/26/15	twort_temp_EOP	3500000	1.3
LP-125	Mack	37	2	2	3	3/26/15	twort_temp_EOP	0	0
LP-125	Mack	30	2	2	3	3/26/15	twort_temp_EOP	2700000	0.97
LP-125	Mack	25	2	2	3	3/26/15	twort_temp_EOP	2500000	0.9
LP-125	Mack	21	2	2	3	3/26/15	twort_temp_EOP	3300000	1.2
LP-125	Mack	12	2	2	3	3/26/15	twort_temp_EOP	3500000	1.3
LP-125	Mack	6.5	2	2	3	3/26/15	twort_temp_EOP	2600000	0.93
LP-125	Mack	37	3	2	3	3/26/15	twort_temp_EOP	0	0
LP-125	Mack	30	3	2	3	3/26/15	twort_temp_EOP	2600000	0.93
LP-125	Mack	25	3	2	3	3/26/15	twort_temp_EOP	3500000	1.3
LP-125	Mack	21	3	2	3	3/26/15	twort_temp_EOP	3e+06	1.1
LP-125	Mack	12	3	2	3	3/26/15	twort_temp_EOP	3100000	1.1
LP-125	Mack	6.5	3	2	3	3/26/15	twort_temp_EOP	2800000	1
LP-125	FSL J1-208	37	1	1	3	3/26/15	twort_temp_EOP	0	0
LP-125	FSL J1-208	30	1	1	3	3/26/15	twort_temp_EOP	0	0
LP-125	FSL J1-208	25	1	1	3	3/26/15	twort_temp_EOP	0	0
LP-125	FSL J1-208	21	1	1	3	3/26/15	twort_temp_EOP	0	0
LP-125	FSL J1-208	12	1	1	3	3/26/15	twort_temp_EOP	0	0
LP-125	FSL J1-208	6.5	1	1	3	3/26/15	twort_temp_EOP	0	0
LP-125	FSL J1-208	37	2	1	3	3/26/15	twort_temp_EOP	0	0
LP-125	FSL J1-208	30	2	1	3	3/26/15	twort_temp_EOP	0	0
LP-125	FSL J1-208	25	2	1	3	3/26/15	twort_temp_EOP	0	0
LP-125	FSL J1-208	21	2	1	3	3/26/15	twort_temp_EOP	0	0
LP-125	FSL J1-208	12	2	1	3	3/26/15	twort_temp_EOP	0	0
LP-125	FSL J1-208	6.5	2	1	3	3/26/15	twort_temp_EOP	0	0
LP-125	FSL J1-208	37	3	1	3	3/26/15	twort_temp_EOP	0	0
LP-125	FSL J1-208	30	3	1	3	3/26/15	twort_temp_EOP	0	0
LP-125	FSL J1-208	25	3	1	3	3/26/15	twort_temp_EOP	0	0
LP-125	FSL J1-208	21	3	1	3	3/26/15	twort_temp_EOP	0	0
LP-125	FSL J1-208	12	3	1	3	3/26/15	twort_temp_EOP	0	0
LP-125	FSL J1-208	6.5	3	1	3	3/26/15	twort_temp_EOP	0	0
LP-125	FSL J1-208	37	1	2	3	3/26/15	twort_temp_EOP	0	0
LP-125	FSL J1-208	30	1	2	3	3/26/15	twort_temp_EOP	0	0
LP-125	FSL J1-208	25	1	2	3	3/26/15	twort_temp_EOP	0	0
LP-125	FSL J1-208	21	1	2	3	3/26/15	twort_temp_EOP	0	0
LP-125	FSL J1-208	12	1	2	3	3/26/15	twort_temp_EOP	0	0
LP-125	FSL J1-208	6.5	1	2	3	3/26/15	twort_temp_EOP	0	0
LP-125	FSL J1-208	37	2	2	3	3/26/15	twort_temp_EOP	0	0
LP-125	FSL J1-208	30	2	2	3	3/26/15	twort_temp_EOP	0	0
LP-125	FSL J1-208	25	2	2	3	3/26/15	twort_temp_EOP	0	0
LP-125	FSL J1-208	21	2	2	3	3/26/15	twort_temp_EOP	0	0
LP-125	FSL J1-208	12	2	2	3	3/26/15	twort_temp_EOP	0	0
LP-125	FSL J1-208	6.5	2	2	3	3/26/15	twort_temp_EOP	0	0
LP-125	FSL J1-208	37	3	2	3	3/26/15	twort_temp_EOP	0	0
LP-125	FSL J1-208	30	3	2	3	3/26/15	twort_temp_EOP	0	0
LP-125	FSL J1-208	25	3	2	3	3/26/15	twort_temp_EOP	0	0
LP-125	FSL J1-208	21	3	2	3	3/26/15	twort_temp_EOP	0	0
LP-125	FSL J1-208	12	3	2	3	3/26/15	twort_temp_EOP	0	0
LP-125	FSL J1-208	6.5	3	2	3	3/26/15	twort_temp_EOP	0	0
LP-125	FSL J1-175	37	1	1	3	3/26/15	twort_temp_EOP	0	0
LP-125	FSL J1-175	30	1	1	3	3/26/15	twort_temp_EOP	0	0
LP-125	FSL J1-175	25	1	1	3	3/26/15	twort_temp_EOP	0	0
LP-125	FSL J1-175	21	1	1	3	3/26/15	twort_temp_EOP	0	0
LP-125	FSL J1-175	12	1	1	3	3/26/15	twort_temp_EOP	0	0
LP-125	FSL J1-175	6.5	1	1	3	3/26/15	twort_temp_EOP	0	0
LP-125	FSL J1-175	37	2	1	3	3/26/15	twort_temp_EOP	0	0
LP-125	FSL J1-175	30	2	1	3	3/26/15	twort_temp_EOP	0	0
LP-125	FSL J1-175	25	2	1	3	3/26/15	twort_temp_EOP	0	0
LP-125	FSL J1-175	21	2	1	3	3/26/15	twort_temp_EOP	0	0
LP-125	FSL J1-175	12	2	1	3	3/26/15	twort_temp_EOP	0	0
LP-125	FSL J1-175	6.5	2	1	3	3/26/15	twort_temp_EOP	0	0
LP-125	FSL J1-175	37	3	1	3	3/26/15	twort_temp_EOP	0	0
LP-125	FSL J1-175	30	3	1	3	3/26/15	twort_temp_EOP	0	0
LP-125	FSL J1-175	25	3	1	3	3/26/15	twort_temp_EOP	0	0
LP-125	FSL J1-175	21	3	1	3	3/26/15	twort_temp_EOP	0	0
LP-125	FSL J1-175	12	3	1	3	3/26/15	twort_temp_EOP	0	0
LP-125	FSL J1-175	6.5	3	1	3	3/26/15	twort_temp_EOP	0	0
LP-125	FSL J1-175	37	1	2	3	3/26/15	twort_temp_EOP	0	0
LP-125	FSL J1-175	30	1	2	3	3/26/15	twort_temp_EOP	0	0
LP-125	FSL J1-175	25	1	2	3	3/26/15	twort_temp_EOP	0	0
LP-125	FSL J1-175	21	1	2	3	3/26/15	twort_temp_EOP	0	0
LP-125	FSL J1-175	12	1	2	3	3/26/15	twort_temp_EOP	0	0
LP-125	FSL J1-175	6.5	1	2	3	3/26/15	twort_temp_EOP	0	0
LP-125	FSL J1-175	37	2	2	3	3/26/15	twort_temp_EOP	0	0
LP-125	FSL J1-175	30	2	2	3	3/26/15	twort_temp_EOP	0	0
LP-125	FSL J1-175	25	2	2	3	3/26/15	twort_temp_EOP	0	0
LP-125	FSL J1-175	21	2	2	3	3/26/15	twort_temp_EOP	0	0
LP-125	FSL J1-175	12	2	2	3	3/26/15	twort_temp_EOP	0	0
LP-125	FSL J1-175	6.5	2	2	3	3/26/15	twort_temp_EOP	0	0
LP-125	FSL J1-175	37	3	2	3	3/26/15	twort_temp_EOP	0	0
LP-125	FSL J1-175	30	3	2	3	3/26/15	twort_temp_EOP	0	0
LP-125	FSL J1-175	25	3	2	3	3/26/15	twort_temp_EOP	0	0
LP-125	FSL J1-175	21	3	2	3	3/26/15	twort_temp_EOP	0	0
LP-125	FSL J1-175	12	3	2	3	3/26/15	twort_temp_EOP	0	0
LP-125	FSL J1-175	6.5	3	2	3	3/26/15	twort_temp_EOP	0	0
LP-125	F2365	37	1	1	3	3/26/15	twort_temp_EOP	0	0
LP-125	F2365	30	1	1	3	3/26/15	twort_temp_EOP	280000	0.1
LP-125	F2365	25	1	1	3	3/26/15	twort_temp_EOP	2300000	0.82
LP-125	F2365	21	1	1	3	3/26/15	twort_temp_EOP	2700000	0.97
LP-125	F2365	12	1	1	3	3/26/15	twort_temp_EOP	4e+06	1.4
LP-125	F2365	6.5	1	1	3	3/26/15	twort_temp_EOP	2300000	0.82
LP-125	F2365	37	2	1	3	3/26/15	twort_temp_EOP	0	0
LP-125	F2365	30	2	1	3	3/26/15	twort_temp_EOP	260000	0.093
LP-125	F2365	25	2	1	3	3/26/15	twort_temp_EOP	2200000	0.79
LP-125	F2365	21	2	1	3	3/26/15	twort_temp_EOP	2900000	1
LP-125	F2365	12	2	1	3	3/26/15	twort_temp_EOP	3200000	1.1
LP-125	F2365	6.5	2	1	3	3/26/15	twort_temp_EOP	2200000	0.79
LP-125	F2365	37	3	1	3	3/26/15	twort_temp_EOP	0	0
LP-125	F2365	30	3	1	3	3/26/15	twort_temp_EOP	260000	0.093
LP-125	F2365	25	3	1	3	3/26/15	twort_temp_EOP	2700000	0.97
LP-125	F2365	21	3	1	3	3/26/15	twort_temp_EOP	3100000	1.1
LP-125	F2365	12	3	1	3	3/26/15	twort_temp_EOP	3500000	1.3
LP-125	F2365	6.5	3	1	3	3/26/15	twort_temp_EOP	2800000	1
LP-125	F2365	37	1	2	3	3/26/15	twort_temp_EOP	0	0
LP-125	F2365	30	1	2	3	3/26/15	twort_temp_EOP	350000	0.13
LP-125	F2365	25	1	2	3	3/26/15	twort_temp_EOP	2800000	1
LP-125	F2365	21	1	2	3	3/26/15	twort_temp_EOP	2800000	1
LP-125	F2365	12	1	2	3	3/26/15	twort_temp_EOP	3300000	1.2
LP-125	F2365	6.5	1	2	3	3/26/15	twort_temp_EOP	2500000	0.9
LP-125	F2365	37	2	2	3	3/26/15	twort_temp_EOP	0	0
LP-125	F2365	30	2	2	3	3/26/15	twort_temp_EOP	280000	0.1
LP-125	F2365	25	2	2	3	3/26/15	twort_temp_EOP	2700000	0.97
LP-125	F2365	21	2	2	3	3/26/15	twort_temp_EOP	2600000	0.93
LP-125	F2365	12	2	2	3	3/26/15	twort_temp_EOP	3500000	1.3
LP-125	F2365	6.5	2	2	3	3/26/15	twort_temp_EOP	2400000	0.86
LP-125	F2365	37	3	2	3	3/26/15	twort_temp_EOP	0	0
LP-125	F2365	30	3	2	3	3/26/15	twort_temp_EOP	270000	0.097
LP-125	F2365	25	3	2	3	3/26/15	twort_temp_EOP	3e+06	1.1
LP-125	F2365	21	3	2	3	3/26/15	twort_temp_EOP	3e+06	1.1
LP-125	F2365	12	3	2	3	3/26/15	twort_temp_EOP	3200000	1.1
LP-125	F2365	6.5	3	2	3	3/26/15	twort_temp_EOP	2800000	1
